# Supplementary material for: A bioinspired self-powered optical tactile sensing system with ultrahigh sensitivity and ultralow detection limit
Source: Nat Commun. 2025 Nov 26;16:11668. doi: 10.1038/s41467-025-66792-8 (PMC12749114; doi:10.1038/s41467-025-66792-8)
Supplement: Supplementary file 6 — Source Data [file 41467_2025_66792_MOESM6_ESM.xlsx]

## Sheet: Sheet1
Fig. 2e	Pressure (kPa)	C(pF)		Fig. 2f	t (S)	11kPa (PF)	30kPa (PF)	42kPa (PF)	62kPa (PF)		Fig. 2g	Time(S)	△C/C0		Fig. 2h	Time (S)	△C（pF）		Fig. 3b	Frequency (Hz)	1.5 kV	2.5 kV	4.5 kV		Fig. 3c	4.5 KV						2.5 KV						1.5 KV							Fig. 3d	Thickness 200μm	Luminescence (Cd/m2)
	5	1.8602			0			0.00298				0	0.02711			0	0.0885			10	1.7786	2.8709	5.6391			Wavelength (nm)	10Hz	15Hz	20Hz	25Hz	30Hz	Wavelength (nm)	10Hz	15Hz	20Hz	25Hz	30Hz	Wavelength (nm)	10Hz	15Hz	20Hz	25Hz	30Hz			Frequency (Hz)	4cm*4cm	3cm*cm	2cm*2cm
	6	1.863			0.06			0.00327				0.06	0.0321			0.06	0.12349			15	2.5867	4.4186	8.7825			244.52	0	0	0	0	0	244.52	0	0	0	0	0	244.52	0	0	0	0	0			5	1.39613	2.6265	6.71191
	7	1.87759			0.12			0.00428				0.12	0.0314			0.12	0.15815			20	3.3156	5.9065	12.5282			245.32	0	0	0	0	0	245.32	0	0	0	0	0	245.32	0	0	0	0	0			10	3.4896	6.5706	13.3353
	8	1.87885			0.18			0.0061				0.18	0.02722			0.18	0.19247			25	3.7043	7.2953	15.6814			246.11	0	0	0	0	0	246.11	0	0	0	0	0	246.11	0	0	0	0	0			15	5.72335	10.7826	20.4267
	9	1.889			0.24		0.04181	0.00883				0.25	0.02719			0.24	0.22647			30	4.3565	8.4372	19.0351			246.91	0	0	0	0	0	246.91	0	0	0	0	0	246.91	0	0	0	0	0			20	8.03642	14.7306	25.6083
	10	1.9031			0.3		0.04382	0.01258				0.31	0.02262			0.3	0.26014									247.71	0	0	0	0	0	247.71	0	0	0	0	0	247.71	0	0	0	0	0			25	9.30881	18.0212	27.1464
	12	1.9314			0.36		0.04716	0.01747				0.37	0.01967			0.36	0.29348									248.5	0	0	0	0	0	248.5	0	0	0	0	0	248.5	0	0	0	0	0
	13	1.9512			0.42		0.05194	0.0236				0.43	0.02143			0.42	0.32648									249.3	0	0	0	0	0	249.3	0	0	0	0	0	249.3	0	0	0	0	0
	14	1.9597			0.48	-0.01034	0.05823	0.03112				0.49	0.02148			0.49	0.35916									250.1	0	0	0	0	0	250.1	0	0	0	0	0	250.1	0	0	0	0	0
	15	1.9687			0.54	-0.00304	0.06609	0.04013				0.56	0.01648			0.55	0.39151									250.89	0	0	0	0	0	250.89	0	0	0	0	0	250.89	0	0	0	0	0		Fig. 3e		Luminescence(Cd/m2)
	17	1.97564			0.6	0.0057	0.07552	0.05074	-0.00184			0.62	0.02792			0.61	0.42352									251.69	0	0	0	0	0	251.69	0	0	0	0	0	251.69	0	0	0	0	0			Fre (Hz)	100μm	200μm	300μm
	20	2.00065			0.66	0.01587	0.08654	0.06306	0.0193			0.68	0.0321			0.67	0.45521									252.49	0	0	0	0	0	252.49	0	0	0	0	0	252.49	0	0	0	0	0			5	0.50455	2.37794	3.14928
	23	2.02953			0.72	0.02738	0.09912	0.07718	0.04394			0.74	0.0352			0.73	0.48656									253.28	0	0	0	0	0	253.28	0	0	0	0	0	253.28	0	0	0	0	0			10	1.25505	5.97357	7.93667
	25	2.06597			0.78	0.04017	0.11319	0.09317	0.07205			0.81	0.04309			0.79	0.51759									254.08	0	0	0	0	0	254.08	0	0	0	0	0	254.08	0	0	0	0	0			15	2.20887	10.2968	13.7233
	27	2.08531			0.84	0.05412	0.12868	0.11107	0.10354			0.87	0.04147			0.85	0.54828									254.88	0	0	0	0	0	254.88	0	0	0	0	0	254.88	0	0	0	0	0			20	3.2081	14.6691	19.5276
	30	2.09515			0.9	0.06911	0.14548	0.13091	0.13823			0.93	0.02779			0.91	0.57865									255.67	0	0	0	0	0	255.67	0	0	0	0	0	255.67	0	0	0	0	0			25	4.17809	18.1439	24.1202
	33	2.12341			0.96	0.08501	0.16345	0.15267	0.17593			0.99	0.01856			0.97	0.6557									256.47	0	0	0	0	0	256.47	0	0	0	0	0	256.47	0	0	0	0	0			30	5.30077	22.2335	29.6633
	36	2.16981			1.02	0.10165	0.18243	0.17631	0.21636			1.05	0.01271			1.03	0.72722									257.26	0	0	0	0	0	257.26	0	0	0	0	0	257.26	0	0	0	0	0
	40	2.21864			1.08	0.11886	0.20225	0.20174	0.25918			1.12	0.00917			1.09	0.78624									258.06	0	0	0	0	0	258.06	0	0	0	0	0	258.06	0	0	0	0	0
	42	2.26874			1.14	0.13645	0.2227	0.22883	0.30403			1.18	0.0064			1.15	0.83338									258.85	0	0	0	0	0	258.85	0	0	0	0	0	258.85	0	0	0	0	0
	45	2.29928			1.2	0.15422	0.24358	0.25743	0.35047			1.24	0.01749			1.21	0.86873									259.65	0	0	0	0	0	259.65	0	0	0	0	0	259.65	0	0	0	0	0		Fig. 3f	Cycle	Ratio (L/L0)
	48	2.34094			1.26	0.17199	0.26467	0.28732	0.39804			1.31	0.03355			1.27	0.88873									260.45	0	0	0	0	0	260.45	0	0	0	0	0	260.45	0	0	0	0	0			100	0.98167
	50	2.39105			1.32	0.18953	0.28573	0.31825	0.44623			1.37	0.04675			1.33	0.89725									261.24	0	0	0	0	0	261.24	0	0	0	0	0	261.24	0	0	0	0	0			200	0.97177
	53	2.4356			1.38	0.20664	0.30652	0.34994	0.49453			1.43	0.06666			1.39	0.89432									262.04	0	0	0	0	0	262.04	0	0	0	0	0	262.04	0	0	0	0	0			300	0.97151
	57	2.47445			1.44	0.22312	0.32682	0.38207	0.54238			1.49	0.0946			1.45	0.87713									262.83	0	0	0	0	0	262.83	0	0	0	0	0	262.83	0	0	0	0	0			400	0.95206
	60	2.49305			1.5	0.23879	0.3464	0.41428	0.58922			1.55	0.09761			1.51	0.84067									263.63	0	0	0	0	0	263.63	0	0	0	0	0	263.63	0	0	0	0	0			500	0.95311
	63	2.53359			1.56	0.25344	0.36502	0.44618	0.63451			1.62	0.09861			1.57	0.79198									264.42	0	0	0	0	0	264.42	0	0	0	0	0	264.42	0	0	0	0	0			600	0.96356
	65	2.5523			1.62	0.26691	0.38248	0.47739	0.67769			1.68	0.10305			1.63	0.72706									265.22	0	0	0	0	0	265.22	0	0	0	0	0	265.22	0	0	0	0	0			700	0.95264
	70	2.5887			1.68	0.27903	0.39857	0.50747	0.71824			1.74	0.10486			1.69	0.65303									266.01	0	0	0	0	0	266.01	0	0	0	0	0	266.01	0	0	0	0	0			800	0.95711
	75	2.62361			1.74	0.28967	0.41312	0.53601	0.75565			1.8	0.10283			1.75	0.58021									266.81	0	0	0	0	0	266.81	0	0	0	0	0	266.81	0	0	0	0	0			900	0.95809
	80	2.65512			1.8	0.29871	0.42594	0.56258	0.78946			1.87	0.10697			1.81	0.51608									267.6	0	0	0	0	0	267.6	0	0	0	0	0	267.6	0	0	0	0	0			1000	0.96372
	85	2.66808			1.86	0.30604	0.43691	0.58678	0.81923			1.94	0.10916			1.87	0.46152									268.4	0	0	0	0	0	268.4	0	0	0	0	0	268.4	0	0	0	0	0			1100	0.9539
	90	2.69912			1.92	0.3116	0.4459	0.60821	0.84461			2.01	0.1037			1.93	0.40991									269.19	0	0	0	0	0	269.19	0	0	0	0	0	269.19	0	0	0	0	0			1200	0.95299
	95	2.72498			1.99	0.31533	0.45282	0.62652	0.86527			2.08	0.09817			1.99	0.35307									269.99	0	0	0	0	0	269.99	0	0	0	0	0	269.99	0	0	0	0	0			1300	0.95122
	100	2.73587			2.05	0.31721	0.45758	0.64136	0.88096			2.15	0.10121			2.05	0.29831									270.78	0	0	0	0	0	270.78	0	0	0	0	0	270.78	0	0	0	0	0			1400	0.97199
					2.1	0.31723	0.46015	0.65245	0.8915			2.22	0.09543			2.11	0.24954									271.58	0	0	0	0	0	271.58	0	0	0	0	0	271.58	0	0	0	0	0			1500	0.95706
					2.17	0.31543	0.46051	0.65956	0.89677			2.29	0.09157			2.17	0.20797									272.37	0	0	0	0	0	272.37	0	0	0	0	0	272.37	0	0	0	0	0
					2.22	0.31185	0.45866	0.6625	0.89672			2.36	0.07117			2.23	0.16652									273.17	0	0	0	0	0	273.17	0	0	0	0	0	273.17	0	0	0	0	0
					2.29	0.30657	0.45463	0.66116	0.8914			2.43	0.04728			2.29	0.12751									273.96	0	0	0	0	0	273.96	0	0	0	0	0	273.96	0	0	0	0	0
					2.34	0.29968	0.44848	0.65549	0.88089			2.5	0.02827			2.35	0.0932									274.75	0	0	0	0	0	274.75	0	0	0	0	0	274.75	0	0	0	0	0
					2.4	0.29129	0.44029	0.64549	0.86538			2.57	0.01139			2.41	0.06261									275.55	0	0	0	0	0	275.55	0	0	0	0	0	275.55	0	0	0	0	0
					2.47	0.28155	0.43015	0.63125	0.8451			2.64	3.15867e-06			2.47	0.04144									276.34	0	0	0	0	0	276.34	0	0	0	0	0	276.34	0	0	0	0	0
					2.52	0.2706	0.41819	0.61292	0.82035			2.71	0.01326			2.53	0.02619									277.14	0	0	0	0	0	277.14	0	0	0	0	0	277.14	0	0	0	0	0
					2.59	0.2586	0.40455	0.59072	0.79149			2.78	0.02288			2.59	0.02145									277.93	0	0	0	0	0	277.93	0	0	0	0	0	277.93	0	0	0	0	0
					2.64	0.24572	0.38936	0.56491	0.75893			2.85	0.02801			2.65	0.03074									278.72	0	0	0	0	0	278.72	0	0	0	0	0	278.72	0	0	0	0	0
					2.7	0.23213	0.37281	0.53586	0.72311			2.92	0.03658			2.71	0.04973									279.52	0	0	0	0	0	279.52	0	0	0	0	0	279.52	0	0	0	0	0
					2.76	0.21801	0.35507	0.50393	0.68453			2.99	0.04496			2.77	0.0835									280.31	0	0	0	0	0	280.31	0	0	0	0	0	280.31	0	0	0	0	0
					2.82	0.20355	0.33633	0.46956	0.64369			3.06	0.04585			2.83	0.10023									281.11	0	0	0	0	0	281.11	0	0	0	0	0	281.11	0	0	0	0	0
					2.88	0.18892	0.31677	0.43323	0.60112			3.13	0.04267			2.89	0.10868									281.9	0	0	0	0	0	281.9	0	0	0	0	0	281.9	0	0	0	0	0
					2.94	0.17428	0.2966	0.39543	0.55736			3.2	0.04524			2.95	0.11668									282.69	0	0	0	0	0	282.69	0	0	0	0	0	282.69	0	0	0	0	0
					3	0.1598	0.27601	0.35667	0.51293			3.27	0.04262			3.01	0.12756									283.49	0	0	0	0	0	283.49	0	0	0	0	0	283.49	0	0	0	0	0
					3.06	0.14562	0.2552	0.31747	0.46837			3.34	0.03312			3.07	0.13113									284.28	0	0	0	0	0	284.28	0	0	0	0	0	284.28	0	0	0	0	0
					3.13	0.13189	0.23437	0.27836	0.42417			3.41	0.03423			3.13	0.13229									285.07	0	0	0	0	0	285.07	0	0	0	0	0	285.07	0	0	0	0	0
					3.18	0.11871	0.21371	0.23984	0.38083			3.48	0.03458			3.19	0.12814									285.87	0	0	0	0	0	285.87	0	0	0	0	0	285.87	0	0	0	0	0
					3.25	0.1062	0.1934	0.2024	0.33877			3.55	0.02555			3.25	0.12071									286.66	0	0	0	0	0	286.66	0	0	0	0	0	286.66	0	0	0	0	0
					3.31	0.09443	0.17361	0.16648	0.29841			3.62	0.03187			3.31	0.11519									287.45	0	0	0	0	0	287.45	0	0	0	0	0	287.45	0	0	0	0	0
					3.37	0.08348	0.15452	0.1325	0.2601			3.69	0.01809			3.37	0.10892									288.25	0	0	0	0	0	288.25	0	0	0	0	0	288.25	0	0	0	0	0
					3.43	0.07339	0.13626	0.10082	0.22415							3.43	0.10636									289.04	0	0	0	0	0	289.04	0	0	0	0	0	289.04	0	0	0	0	0
					3.49	0.06419	0.11899	0.07177	0.19082							3.49	0.10717									289.83	0	0	0	0	0	289.83	0	0	0	0	0	289.83	0	0	0	0	0
					3.55	0.0559	0.10281	0.04558	0.16031							3.55	0.10474									290.62	0	0	0	0	0	290.62	0	0	0	0	0	290.62	0	0	0	0	0
					3.61	0.0485	0.08785	0.02247	0.13276							3.61	0.10647									291.42	0	0	0	0	0	291.42	0	0	0	0	0	291.42	0	0	0	0	0
					3.67	0.04198	0.07418	0.00255	0.10825							3.67	0.11499									292.21	0	0	0	0	0	292.21	0	0	0	0	0	292.21	0	0	0	0	0
					3.73	0.03631	0.06188	-0.0141	0.08682							3.73	0.12171									293	0	0	0	0	0	293	0	0	0	0	0	293	0	0	0	0	0
					3.79	0.03143	0.05101	-0.02747	0.06845							3.79	0.12988									293.79	0	0	0	0	0	293.79	0	0	0	0	0	293.79	0	0	0	0	0
					3.85	0.02729	0.0416	-0.03763	0.05307							3.85	0.14362									294.59	0	0	0	0	0	294.59	0	0	0	0	0	294.59	0	0	0	0	0
					3.91	0.02382	0.03366	-0.04468	0.04057							3.91	0.15605									295.38	0	0	0	0	0	295.38	0	0	0	0	0	295.38	0	0	0	0	0
					3.97	0.02096	0.0272	-0.04879	0.03079							3.97	0.15538									296.17	0	0	0	0	0	296.17	0	0	0	0	0	296.17	0	0	0	0	0
					4.03	0.01864	0.02219	-0.05015	0.02354							4.03	0.15366									296.96	0	0	0	0	0	296.96	0	0	0	0	0	296.96	0	0	0	0	0
					4.09	0.01678	0.01859	-0.04903	0.01862							4.09	0.15697									297.76	0	0	0	0	0	297.76	0	0	0	0	0	297.76	0	0	0	0	0
					4.15	0.0153	0.01636	-0.04569	0.01577							4.15	0.16321									298.55	0	0	0	0	0	298.55	0	0	0	0	0	298.55	0	0	0	0	0
					4.21	0.01415	0.01542	-0.04043	0.01475							4.21	0.16234									299.34	0	0	0	0	0	299.34	0	0	0	0	0	299.34	0	0	0	0	0
					4.27	0.01325	0.01569	-0.03358	0.0153							4.27	0.16448									300.13	0	0	0	0	0	300.13	0	0	0	0	0	300.13	0	0	0	0	0
					4.33	0.01254	0.01708	-0.02546	0.01715							4.33	0.16409									300.92	0	0	0	0	0	300.92	0	0	0	0	0	300.92	0	0	0	0	0
					4.39	0.01197	0.01946	-0.01638	0.02003							4.39	0.1678									301.72	0	0	0	0	0	301.72	0	0	0	0	0	301.72	0	0	0	0	0
					4.45	0.0115	0.02273	-0.00667	0.02369							4.45	0.17671									302.51	0	0	0	0	0	302.51	0	0	0	0	0	302.51	0	0	0	0	0
					4.51	0.01109	0.02676	0.00337	0.02789							4.51	0.18296									303.3	0	0	0	0	0	303.3	0	0	0	0	0	303.3	0	0	0	0	0
					4.57	0.01072	0.03143	0.01345	0.03241							4.57	0.19067									304.09	0	0	0	0	0	304.09	0	0	0	0	0	304.09	0	0	0	0	0
					4.63	0.01036	0.03659	0.02334	0.03703							4.63	0.19919									304.88	0	0	0	0	0	304.88	0	0	0	0	0	304.88	0	0	0	0	0
					4.69	0.01	0.04212	0.03278	0.04157							4.69	0.21001									305.67	0	0	0	0	0	305.67	0	0	0	0	0	305.67	0	0	0	0	0
					4.75	0.00964	0.04787	0.0416	0.04589							4.76	0.22084									306.46	0	0	0	0	0	306.46	0	0	0	0	0	306.46	0	0	0	0	0
					4.81	0.00928	0.05372	0.04963	0.04983							4.82	0.23044									307.26	0	0	0	0	0	307.26	0	0	0	0	0	307.26	0	0	0	0	0
					4.87	0.00893	0.05954	0.05675	0.05331							4.88	0.23568									308.05	0	0	0	0	0	308.05	0	0	0	0	0	308.05	0	0	0	0	0
					4.93	0.00859	0.06522	0.06287	0.05623							4.94	0.23957									308.84	0	0	0	0	0	308.84	0	0	0	0	0	308.84	0	0	0	0	0
					4.99	0.00827	0.07063	0.06793	0.05854							5	0.24789									309.63	0	0	0	0	0	309.63	0	0	0	0	0	309.63	0	0	0	0	0
					5.05	0.00799	0.07568	0.0719	0.0602							5.06	0.25266									310.42	0	0	0	0	0	310.42	0	0	0	0	0	310.42	0	0	0	0	0
					5.11	0.00776	0.08028	0.0748	0.06121							5.12	0.25616									311.21	0	0	0	0	0	311.21	0	0	0	0	0	311.21	0	0	0	0	0
					5.17	0.00758	0.08435	0.07665	0.06155							5.18	0.25575									312	0	0	0	0	0	312	0	0	0	0	0	312	0	0	0	0	0
					5.23	0.00747	0.08782	0.07751	0.06125							5.24	0.25956									312.79	0	0	0	0	0	312.79	0	0	0	0	0	312.79	0	0	0	0	0
					5.3	0.00742	0.09065	0.07744	0.06034							5.3	0.25819									313.58	0	0	0	0	0	313.58	0	0	0	0	0	313.58	0	0	0	0	0
					5.36	0.00744	0.0928	0.07652	0.05885							5.35	0.25072									314.37	0	0	0	0	0	314.37	0	0	0	0	0	314.37	0	0	0	0	0
					5.42	0.0075	0.09424	0.07486	0.05682							5.41	0.2552									315.16	0	0	0	0	0	315.16	0	0	0	0	0	315.16	0	0	0	0	0
					5.48	0.00761	0.09498	0.07254	0.05431							5.47	0.25222									315.95	0	0	0	0	0	315.95	0	0	0	0	0	315.95	0	0	0	0	0
					5.54	0.00773	0.09501	0.06967	0.05137							5.53	0.22114									316.75	0	0	0	0	0	316.75	0	0	0	0	0	316.75	0	0	0	0	0
					5.6	0.00786	0.09437	0.06633	0.04802							5.6	0.20249									317.54	0	0	0	0	0	317.54	0	0	0	0	0	317.54	0	0	0	0	0
					5.66	0.00796	0.09307	0.06262	0.04434							5.65	0.19176									318.33	0	0	0	0	0	318.33	0	0	0	0	0	318.33	0	0	0	0	0
					5.72	0.00799	0.09117	0.05862	0.04035							5.71	0.18247									319.12	0	0	0	0	0	319.12	0	0	0	0	0	319.12	0	0	0	0	0
					5.78	0.00795	0.08873	0.0544	0.03609							5.77	0.17482									319.91	0	0	0	0	0	319.91	0	0	0	0	0	319.91	0	0	0	0	0
					5.84	0.00778	0.08581	0.05003	0.03161							5.83	0.18985									320.7	0	0	0	0	0	320.7	0	0	0	0	0	320.7	0	0	0	0	0
					5.9	0.00747	0.08249	0.04557	0.02694							5.89	0.21167									321.49	0	0	0	0	0	321.49	0	0	0	0	0	321.49	0	0	0	0	0
					5.96	0.00699	0.07885	0.04106	0.02211							5.95	0.23174									322.28	0	0	0	0	0	322.28	0	0	0	0	0	322.28	0	0	0	0	0
					6.02	0.00633	0.07498	0.03655	0.01717							6.01	0.25452									323.07	0	0	0	0	0	323.07	0	0	0	0	0	323.07	0	0	0	0	0
					6.08	0.00547	0.07097	0.03206	0.01215							6.07	0.28295									323.86	0	0	0	0	0	323.86	0	0	0	0	0	323.86	0	0	0	0	0
					6.14	0.00441	0.06692	0.02765	0.00711							6.13	0.30845									324.64	0	0	0	0	0	324.64	0	0	0	0	0	324.64	0	0	0	0	0
					6.2	0.00317	0.06293	0.02334	0.00208							6.19	0.34129									325.43	0	0	0	0	0	325.43	0	0	0	0	0	325.43	0	0	0	0	0
					6.26	0.00176	0.0591	0.01917	-0.00285							6.26	0.37928									326.22	0	0	0	0	0	326.22	0	0	0	0	0	326.22	0	0	0	0	0
					6.32	0.00022	0.05553	0.01518	-0.00761							6.31	0.4194									327.01	0	0	0	0	0	327.01	0	0	0	0	0	327.01	0	0	0	0	0
					6.38	-0.00141	0.05232	0.01143	-0.0121							6.38	0.4682									327.8	0	0	0	0	0	327.8	0	0	0	0	0	327.8	0	0	0	0	0
					6.44	-0.00305	0.04956	0.00798	-0.01623							6.44	0.51961									328.59	0	0	0	0	0	328.59	0	0	0	0	0	328.59	0	0	0	0	0
					6.5	-0.00464	0.04735	0.00491	-0.01985							6.5	0.57499									329.38	0	0	0	0	0	329.38	0	0	0	0	0	329.38	0	0	0	0	0
					6.56	-0.00609	0.04578	0.00231	-0.02284							6.56	0.63396									330.17	0	0	0	0	0	330.17	0	0	0	0	0	330.17	0	0	0	0	0
					6.62	-0.0073	0.04493	0.00028	-0.02502							6.62	0.71145									330.96	0	0	0	0	0	330.96	0	0	0	0	0	330.96	0	0	0	0	0
					6.68	-0.00816	0.04488	-0.00105	-0.02621							6.68	0.78152									331.75	0	0	0	0	0	331.75	0	0	0	0	0	331.75	0	0	0	0	0
					6.74	-0.00857	0.0457	-0.00155	-0.02624							6.74	0.8384									332.54	0	0	0	0	0	332.54	0	0	0	0	0	332.54	0	0	0	0	0
					6.8	-0.00839	0.04747	-0.00106	-0.0249							6.8	0.88695									333.33	0	0	0	0	0	333.33	0	0	0	0	0	333.33	0	0	0	0	0
					6.86	-0.00751	0.05024	0.00056	-0.02196							6.86	0.90882									334.11	0	0	0	0	0	334.11	0	0	0	0	0	334.11	0	0	0	0	0
					6.92	-0.0058	0.05406	0.00348	-0.01723							6.92	0.92147									334.9	0	0	0	0	0	334.9	0	0	0	0	0	334.9	0	0	0	0	0
					6.98	-0.00316	0.05898	0.00787	-0.01049							6.98	0.92434									335.69	0	0	0	0	0	335.69	0	0	0	0	0	335.69	0	0	0	0	0
					7.04	0.00052	0.06503	0.0139	-0.00153							7.04	0.90782									336.48	0	0	0	0	0	336.48	0	0	0	0	0	336.48	0	0	0	0	0
					7.1	0.00534	0.07222	0.02172	0.00985							7.1	0.87981									337.27	0	0	0	0	0	337.27	0	0	0	0	0	337.27	0	0	0	0	0
					7.16	0.01139	0.08059	0.03148	0.02381							7.16	0.83253									338.06	0	0	0	0	0	338.06	0	0	0	0	0	338.06	0	0	0	0	0
					7.22	0.01871	0.09012	0.0433	0.04052							7.22	0.78054									338.85	0	0	0	0	0	338.85	0	0	0	0	0	338.85	0	0	0	0	0
					7.29	0.02735	0.1008	0.0573	0.06008							7.28	0.70574									339.63	0	0	0	0	0	339.63	0	0	0	0	0	339.63	0	0	0	0	0
					7.34	0.03733	0.11262	0.07354	0.08258							7.34	0.62388									340.42	0	0	0	0	0	340.42	0	0	0	0	0	340.42	0	0	0	0	0
					7.41	0.04864	0.12553	0.09207	0.10806							7.4	0.56801									341.21	0	0	0	0	0	341.21	0	0	0	0	0	341.21	0	0	0	0	0
					7.47	0.06123	0.13948	0.11289	0.13651							7.46	0.51147									342	0	0	0	0	0	342	0	0	0	0	0	342	0	0	0	0	0
					7.53	0.07506	0.15442	0.13596	0.16787							7.52	0.45501									342.79	0	0	0	0	0	342.79	0	0	0	0	0	342.79	0	0	0	0	0
					7.59	0.09001	0.17024	0.16118	0.20203							7.58	0.39919									343.57	0	0	0	0	0	343.57	0	0	0	0	0	343.57	0	0	0	0	0
					7.65	0.10598	0.18687	0.18844	0.23882							7.64	0.35077									344.36	0	0	0	0	0	344.36	0	0	0	0	0	344.36	0	0	0	0	0
					7.71	0.12281	0.2042	0.21755	0.278							7.7	0.30205									345.15	0	0	0	0	0	345.15	0	0	0	0	0	345.15	0	0	0	0	0
					7.77	0.14032	0.22208	0.24828	0.3193							7.76	0.25167									345.94	0	0	0	0	0	345.94	0	0	0	0	0	345.94	0	0	0	0	0
					7.83	0.15833	0.24039	0.28035	0.36236							7.82	0.20621									346.72	0	0	0	0	0	346.72	0	0	0	0	0	346.72	0	0	0	0	0
					7.89	0.17661	0.25897	0.31346	0.40681							7.88	0.15667									347.51	0	0	0	0	0	347.51	0	0	0	0	0	347.51	0	0	0	0	0
					7.95	0.19494	0.27766	0.34724	0.45219							7.94	0.11658									348.3	0	0	0	0	0	348.3	0	0	0	0	0	348.3	0	0	0	0	0
					8.01	0.21307	0.29628	0.3813	0.49804							8	0.08365									349.09	0	0	0	0	0	349.09	0	0	0	0	0	349.09	0	0	0	0	0
					8.07	0.23075	0.31463	0.41524	0.54382							8.06	0.04794									349.87	7.8e-05	6.8e-05	1e-05	7.7e-05	9.1e-05	349.87	4.5e-05	6.8e-05	2.7e-05	6.9e-05	7e-05	349.87	-0.000213	8e-06	0.000101	-1.8e-05	-9.1e-05
					8.13	0.24773	0.33254	0.4486	0.58901							8.12	0.03179									350.66	2.1e-05	4.4e-05	7.6e-05	5.3e-05	0.000125	350.66	4.5e-05	7.7e-05	3.5e-05	9.4e-05	0.00012	350.66	-0.000215	-6.6e-05	5.2e-05	-1e-05	-0.000132
					8.19	0.26376	0.3498	0.48096	0.63303							8.18	0.02926									351.45	4.6e-05	3.6e-05	0.000135	9.5e-05	0.000143	351.45	4e-06	1.1e-05	2.7e-05	7e-05	7.1e-05	351.45	-0.000209	-8.3e-05	-9.7e-05	-2.7e-05	-0.000159
					8.25	0.2786	0.36621	0.51185	0.67534							8.24	0.03353									352.24	1.3e-05	4.5e-05	0.00012	8.8e-05	6.1e-05	352.24	9.7e-05	5.3e-05	3.6e-05	0.000139	9.7e-05	352.24	-0.000102	2.5e-05	-3.1e-05	5.7e-05	-9.4e-05
					8.31	0.29203	0.38158	0.54084	0.71537							8.3	0.05539									353.02	2.1e-05	7.9e-05	0.000111	0.000121	8.5e-05	353.02	8e-05	1.1e-05	-4.8e-05	0.000113	1.3e-05	353.02	-5.9e-05	9.2e-05	-1.4e-05	7.3e-05	-5.1e-05
					8.37	0.30384	0.3957	0.56749	0.75257							8.36	0.08255									353.81	5.5e-05	0.000105	0.000104	0.000164	6.1e-05	353.81	9.8e-05	6.2e-05	-2.3e-05	6.3e-05	3.9e-05	353.81	-4.3e-05	5.9e-05	-4.8e-05	4e-05	-1e-06
					8.43	0.31383	0.40839	0.5914	0.78642							8.42	0.11566									354.6	0.000107	0.000182	0.000105	0.000182	6.1e-05	354.6	3e-05	8e-05	-1.5e-05	-5e-06	-6.4e-05	354.6	-0.000103	6.8e-05	-7.4e-05	-2e-06	-4.3e-05
					8.49	0.32186	0.41947	0.6122	0.81644							8.49	0.12207									355.38	0.000116	0.000183	5.3e-05	0.000174	0.000112	355.38	-4e-06	6.3e-05	-2.3e-05	-3.9e-05	1.3e-05	355.38	-0.000146	9e-06	-5.7e-05	-2.8e-05	-6e-05
					8.55	0.32779	0.42878	0.62956	0.8422							8.55	0.13023									356.17	9.9e-05	0.000235	7.1e-05	0.000158	0.00013	356.17	-2.1e-05	5.4e-05	-0.000126	-8.2e-05	5e-06	356.17	-0.000215	-1.7e-05	-0.000134	-0.000122	-0.000121
					8.61	0.33152	0.43618	0.6432	0.86329							8.61	0.14277									356.96	9.2e-05	0.000246	7.2e-05	0.00022	0.000192	356.96	-0.000117	3.8e-05	-0.000111	-0.000109	1.3e-05	356.96	-0.000191	-5.2e-05	-0.000188	-0.000132	-0.000131
					8.67	0.33301	0.44152	0.6529	0.87941							8.67	0.14426									357.74	4.7e-05	0.000148	2.8e-05	0.00014	0.000163	357.74	-0.000115	2e-05	-6.6e-05	-5.6e-05	2.2e-05	357.74	-0.000145	-4.3e-05	-0.000159	-0.000138	-0.000163
					8.73	0.33222	0.44473	0.65847	0.89031							8.73	0.14384									358.53	3.9e-05	0.000107	-2.4e-05	0.000115	0.000183	358.53	-8.2e-05	-1.4e-05	-4.1e-05	-1.4e-05	0.0001	358.53	-0.000121	0	-0.000144	-0.000123	-0.000104
					8.79	0.32918	0.4457	0.65984	0.89581							8.79	0.15081									359.32	-6.5e-05	2.9e-05	2.8e-05	0.000107	7.1e-05	359.32	-0.000152	-4.9e-05	-5.9e-05	-4.8e-05	-4.7e-05	359.32	-5.2e-05	0.000122	-3.2e-05	-6.3e-05	-6.2e-05
					8.85	0.32392	0.44441	0.65695	0.89582							8.85	0.14049									360.1	-4.7e-05	-1.4e-05	1.1e-05	9.8e-05	5.3e-05	360.1	-0.000151	-0.000144	2.8e-05	-8.3e-05	-7.3e-05	360.1	1.7e-05	0.000164	2e-05	1.5e-05	-7.9e-05
					8.91	0.31655	0.44082	0.64984	0.89034							8.91	0.14009									360.89	-6.4e-05	-8.3e-05	1.9e-05	-2.3e-05	1.9e-05	360.89	-7.3e-05	-8.3e-05	0.000106	-3.1e-05	-3e-05	360.89	3.4e-05	0.000155	5.5e-05	4.1e-05	-9.5e-05
					8.97	0.30718	0.43495	0.63861	0.87942							8.97	0.13655									361.67	-5.6e-05	-8.4e-05	9.8e-05	-5e-06	1e-06	361.67	-3.9e-05	-7.6e-05	0.000125	-1.4e-05	-1.3e-05	361.67	0.000122	0.00014	0.000134	8.5e-05	-7.1e-05
					9.03	0.29597	0.42685	0.62343	0.86324							9.03	0.13006									362.46	-4.8e-05	-6.6e-05	0.000116	0.000108	6.2e-05	362.46	2.2e-05	-4.9e-05	0.000107	5.6e-05	-5.6e-05	362.46	0.000148	3.5e-05	0.000134	6.8e-05	-7.9e-05
					9.09	0.28309	0.41659	0.60452	0.84203							9.09	0.12687									363.25	3.1e-05	-5e-06	0.000107	0.000169	0.000167	363.25	0.000126	4.7e-05	0.000159	0.000152	8.3e-05	363.25	0.000165	-4.4e-05	3.8e-05	5.9e-05	-5.3e-05
					9.15	0.26876	0.40427	0.58217	0.8161							9.15	0.13123									364.03	8.3e-05	-1.4e-05	0.000124	0.000221	0.000211	364.03	0.000109	0.000125	9.8e-05	0.000204	9.2e-05	364.03	0.000104	-0.000105	3.8e-05	-2e-06	-9e-06
					9.21	0.2532	0.39004	0.55672	0.78584							9.21	0.13559									364.82	0.000109	3.8e-05	8.9e-05	0.000246	0.000183	364.82	0.000143	9.8e-05	0.000149	0.000246	0.000109	364.82	3.4e-05	-9.5e-05	5.5e-05	2.4e-05	4.3e-05
					9.27	0.23664	0.37406	0.52855	0.75167							9.27	0.14076									365.6	0.000161	8.1e-05	9.8e-05	0.000272	0.000192	365.6	0.0001	7.2e-05	7.2e-05	0.00016	2.2e-05	365.6	-3.5e-05	-0.000113	-3.2e-05	-1.1e-05	2.5e-05
					9.33	0.21934	0.35652	0.49807	0.71412							9.33	0.15255									366.39	0.000117	0.000141	9.7e-05	0.000201	0.000122	366.39	4.7e-05	-3.2e-05	1.9e-05	8.1e-05	5.6e-05	366.39	-7.8e-05	0	-5.7e-05	-1.1e-05	2.5e-05
					9.39	0.20156	0.33764	0.46573	0.6737							9.39	0.15875									367.18	5.6e-05	0.000106	4.5e-05	6.3e-05	7.9e-05	367.18	9.9e-05	-6e-06	1.1e-05	6.4e-05	3.9e-05	367.18	-8.6e-05	3.4e-05	-3.1e-05	-2.8e-05	-9e-06
					9.45	0.18354	0.31764	0.43199	0.63099							9.45	0.1679									367.96	2.2e-05	0.000208	8.8e-05	8e-05	0.00013	367.96	3.8e-05	-4e-05	1.1e-05	-1.4e-05	1.3e-05	367.96	-8.6e-05	6.8e-05	-6e-06	-2e-06	1.6e-05
					9.51	0.16553	0.29679	0.39733	0.58659							9.51	0.16831									368.75	3.8e-05	0.000147	7.8e-05	5.4e-05	0.000171	368.75	3.8e-05	-7.3e-05	-0.000108	-8.1e-05	3e-05	368.75	-5.1e-05	5.1e-05	-2.3e-05	-4.4e-05	-9e-06
					9.57	0.14777	0.27534	0.36221	0.54109							9.57	0.16686									369.53	-1.2e-05	9.6e-05	3.6e-05	8.8e-05	0.00017	369.53	8e-05	-3.1e-05	-3.2e-05	-1.3e-05	0.000165	369.53	-9e-06	8.5e-05	-2.3e-05	-1.1e-05	3.3e-05
					9.63	0.13047	0.25356	0.32709	0.49509							9.63	0.16329									370.32	2.1e-05	1.1e-05	6.1e-05	5.3e-05	0.000135	370.32	7.1e-05	3.6e-05	-3.1e-05	2e-05	0.000122	370.32	3.3e-05	5.9e-05	5.3e-05	5.6e-05	4.9e-05
					9.69	0.11384	0.23171	0.29242	0.44917							9.69	0.15805									371.1	6.2e-05	6.9e-05	9.3e-05	0.000152	0.000134	371.1	6.2e-05	-1.4e-05	1e-05	-4.6e-05	0.000104	371.1	8e-06	1.7e-05	6.9e-05	-2e-06	5.7e-05
					9.75	0.09805	0.21007	0.25862	0.4039							9.75	0.15173									371.89	9.4e-05	1.9e-05	5.1e-05	0.00011	8.3e-05	371.89	0.000168	3e-06	0.0001	0.000102	0.000144	371.89	6.5e-05	-8e-06	6.8e-05	-2e-06	3.2e-05
					9.81	0.08325	0.18888	0.22606	0.35978							9.81	0.14797									372.67	7.8e-05	3.6e-05	6.8e-05	8.5e-05	3.4e-05	372.67	0.000177	8.5e-05	0.000101	0.000135	0.000103	372.67	3.3e-05	-5.8e-05	3.6e-05	6.4e-05	-6.7e-05
					9.87	0.06958	0.1684	0.19508	0.31731							9.87	0.14693									373.46	6.2e-05	8.5e-05	6.7e-05	6.8e-05	-7e-06	373.46	0.000184	9.3e-05	9.2e-05	0.000183	5.3e-05	373.46	-4.9e-05	-0.000106	7.6e-05	3.9e-05	-8.2e-05
					9.93	0.05712	0.14884	0.16598	0.2769							9.93	0.15843									374.24	2.1e-05	0.000141	5.9e-05	0.000132	8.2e-05	374.24	0.00023	9.2e-05	0.000196	0.000189	7.7e-05	374.24	-7.3e-05	-0.00017	1.1e-05	-2.6e-05	-9.8e-05
					9.99	0.04593	0.13042	0.13901	0.23891							9.99	0.16133									375.03	-1.2e-05	7.5e-05	1e-05	4.3e-05	9e-06	375.03	0.000196	9.1e-05	0.000146	0.000259	4.4e-05	375.03	-3.2e-05	-0.000104	1.1e-05	7.8e-05	-6.5e-05
					10.05	0.03606	0.11331	0.11434	0.20366							10.05	0.1569									375.81	-9.9e-05	1.9e-05	-2.2e-05	1.9e-05	4.1e-05	375.81	0.000131	0.000114	5.8e-05	0.000186	4.4e-05	375.81	-4e-05	-8.7e-05	1.9e-05	0.000101	-3.2e-05
					10.11	0.0275	0.09767	0.09212	0.17137							10.11	0.16231									376.6	-7.5e-05	-1.3e-05	-7.7e-05	5.9e-05	7.3e-05	376.6	0.000123	9.8e-05	9.7e-05	0.00021	9.2e-05	376.6	-5.6e-05	-7.1e-05	3.4e-05	4.6e-05	5.5e-05
					10.17	0.02025	0.08362	0.07244	0.14221							10.17	0.16044									377.38	-1.9e-05	-3.6e-05	-5.3e-05	6.6e-05	0.000166	377.38	8.2e-05	9.7e-05	0.00012	0.00016	5.1e-05	377.38	-3.2e-05	-3.9e-05	3e-06	3.7e-05	5.4e-05
					10.23	0.01425	0.07125	0.05532	0.11628							10.23	0.16431									378.17	2e-05	-1.3e-05	2.5e-05	9.7e-05	0.000157	378.17	2e-05	5.7e-05	6.4e-05	0.000112	5.9e-05	378.17	-2.4e-05	-1.6e-05	3.4e-05	4.5e-05	7e-06
					10.3	0.00945	0.06061	0.04075	0.09361							10.29	0.1732									378.95	8.9e-05	4.9e-05	7.1e-05	0.000188	0.000248	378.95	3.5e-05	5.6e-05	7.1e-05	9.6e-05	8.1e-05	378.95	-3.9e-05	-9.2e-05	-2.8e-05	-2.5e-05	-9.3e-05
					10.36	0.00574	0.05174	0.02866	0.07417							10.35	0.18268									379.74	0.000104	0.000103	0.000102	0.000179	0.000185	379.74	8.1e-05	6.4e-05	0.000109	0.000134	8.9e-05	379.74	-1.6e-05	-6.9e-05	-5.1e-05	-8.6e-05	-0.000108
					10.42	0.00305	0.04461	0.01894	0.05786							10.41	0.18744									380.52	0.000118	0.000147	0.000184	0.000207	0.00016	380.52	8.7e-05	4.8e-05	0.000153	0.000124	6.5e-05	380.52	8.3e-05	-8e-06	1e-05	-9e-06	-0.000114
					10.48	0.00124	0.0392	0.01146	0.04455							10.47	0.18586									381.3	7.9e-05	0.000168	0.00016	0.000168	0.000136	381.3	6.4e-05	4e-05	0.000167	0.000138	0.000162	381.3	4.5e-05	-3.8e-05	3e-06	-7.7e-05	-0.000106
					10.54	0.00022	0.03543	0.00603	0.03403							10.53	0.18493									382.09	8.6e-05	0.000203	0.000135	0.000136	0.000135	382.09	0.000145	0.000151	0.000232	0.000255	0.000197	382.09	5.9e-05	2.2e-05	2e-06	-6.1e-05	-3.8e-05
					10.6	-0.00016	0.0332	0.00245	0.02609							10.59	0.18724									382.87	5.5e-05	0.000142	9.7e-05	0.000113	9.7e-05	382.87	0.000121	0.000171	0.000303	0.000275	0.000253	382.87	0.00011	4.4e-05	6.1e-05	-1.7e-05	8e-05
					10.66	0	0.0324	0.00052	0.02047							10.65	0.17351									383.66	0.000143	0.000156	0.000148	0.000171	0.000199	383.66	9.9e-05	0.000141	0.000294	0.000215	0.000223	383.66	2.2e-05	-1.5e-05	-5e-06	-9e-06	2.9e-05
					10.72	0.00057	0.03288	0	0.01688							10.71	0.17398									384.44	6.9e-05	0.000133	0.000103	0.00014	0.000175	384.44	0.000119	0.000118	0.000211	0.000205	0.000242	384.44	1.4e-05	1.4e-05	2.4e-05	-1.6e-05	5.7e-05
					10.78	0.00144	0.03449	0.00067	0.01504							10.77	0.16883									385.22	7.5e-05	0.000124	0.00018	0.000196	0.000173	385.22	0.000182	0.00011	0.000188	0.000217	0.000175	385.22	5.7e-05	2.9e-05	4.5e-05	5.5e-05	8.5e-05
					10.84	0.00251	0.03707	0.00229	0.01465							10.83	0.16216									386.01	-3e-06	3.1e-05	0.000115	0.000102	0.000121	386.01	9.5e-05	1.7e-05	9.4e-05	6e-05	9.6e-05	386.01	0.000113	-7e-06	9e-06	6.9e-05	7e-05
					10.9	0.00369	0.04043	0.00464	0.01542							10.89	0.16886									386.79	-1.7e-05	5.1e-05	0.000155	0.000114	0.000141	386.79	0.00015	5.1e-05	6.5e-05	9.4e-05	8.1e-05	386.79	2.1e-05	-2.8e-05	-4.7e-05	2.6e-05	-4.2e-05
					10.96	0.0049	0.0444	0.00751	0.01707							10.95	0.1743									387.58	-0.0001	9e-06	0.000147	9.2e-05	7.7e-05	387.58	0.000107	3e-05	2.2e-05	6.5e-05	7.3e-05	387.58	8.3e-05	-1.4e-05	9e-06	9.5e-05	2e-05
					11.02	0.00607	0.0488	0.0107	0.01935							11.01	0.17707									388.36	-7.2e-05	1.6e-05	0.000152	7.8e-05	9e-05	388.36	7.2e-05	-1.8e-05	9e-06	3e-05	1.7e-05	388.36	8.2e-05	-6.8e-05	1.6e-05	8.7e-05	4.7e-05
					11.08	0.00716	0.05346	0.01405	0.02202							11.07	0.17149									389.14	-4.4e-05	2.3e-05	8.9e-05	6.3e-05	9.6e-05	389.14	1e-05	-4.5e-05	-7.3e-05	-4.4e-05	-1e-05	389.14	9.4e-05	-6.7e-05	1.6e-05	0.000113	3.3e-05
					11.14	0.00813	0.05822	0.0174	0.02486							11.13	0.13994									389.93	-2.3e-05	3e-06	0.000102	0.00011	8.2e-05	389.93	9e-05	2e-06	-3.2e-05	2.3e-05	1e-05	389.93	6.7e-05	-6e-05	6.3e-05	0.000112	2.6e-05
					11.2	0.00895	0.06292	0.02063	0.02771							11.19	0.11714									390.71	-3e-05	-4e-06	0.000122	5.6e-05	4.8e-05	390.71	1e-05	-5.8e-05	-0.000118	-7.7e-05	-6.3e-05	390.71	9.3e-05	2e-05	0.000149	0.000145	0.000113
					11.26	0.00962	0.06743	0.02362	0.03042							11.25	0.10453									391.49	-4.3e-05	-1.1e-05	6.1e-05	4.9e-05	4.1e-05	391.49	1e-05	-1.8e-05	-0.000138	-5e-05	-6.3e-05	391.49	0.000106	9.3e-05	0.000161	0.000158	0.000139
					11.32	0.01013	0.07164	0.0263	0.03288							11.31	0.0955									392.28	-2.3e-05	2.2e-05	8.1e-05	0.000102	0.000101	392.28	-1e-05	-3.1e-05	-0.000124	-7.7e-05	-4.3e-05	392.28	0.000126	0.000113	0.000122	0.000124	0.000106
					11.38	0.01051	0.07544	0.02863	0.03502							11.37	0.10584									393.06	-1.6e-05	2.2e-05	7.4e-05	0.000114	7.3e-05	393.06	3e-06	1.5e-05	-7.7e-05	-3.7e-05	4e-06	393.06	3.3e-05	7.9e-05	7.5e-05	6.4e-05	5.2e-05
					11.44	0.01077	0.07876	0.03055	0.0368							11.43	0.11585									393.84	1.7e-05	7.5e-05	6.1e-05	0.00016	8.7e-05	393.84	-4.3e-05	-3.1e-05	-7.7e-05	-3e-05	1e-05	393.84	6e-06	0.000138	5.5e-05	7.7e-05	8.5e-05
					11.5	0.01092	0.08155	0.03207	0.0382							11.49	0.1405									394.63	-2.9e-05	3.5e-05	-1.8e-05	0.000159	7.9e-05	394.63	-3e-06	3.5e-05	8e-06	-1e-05	8.8e-05	394.63	2.6e-05	9.1e-05	6.8e-05	8.3e-05	7.8e-05
					11.56	0.01101	0.08375	0.03318	0.03924							11.55	0.16513									395.41	4e-06	8e-05	-1.1e-05	0.00019	9.2e-05	395.41	2.3e-05	9e-06	9.9e-05	-4e-06	8.8e-05	395.41	2.6e-05	3.9e-05	8e-05	3.1e-05	3.8e-05
					11.62	0.01104	0.08537	0.0339	0.03994							11.61	0.19933									396.19	4e-06	6.7e-05	-5e-05	0.000197	6.6e-05	396.19	4.9e-05	8e-05	0.000125	6.1e-05	0.000101	396.19	2.6e-05	5.8e-05	6.7e-05	1.1e-05	1.9e-05
					11.68	0.01104	0.08641	0.03426	0.04035							11.67	0.23435									396.97	2.3e-05	0.000137	-5e-06	0.000195	0.000116	396.97	2.2e-05	7.3e-05	0.00013	2.8e-05	0.000119	396.97	7.7e-05	0.000122	0.000143	1.8e-05	7e-05
					11.74	0.01104	0.08687	0.0343	0.04054							11.73	0.26876									397.76	1.6e-05	0.000137	2e-06	0.000143	0.000155	397.76	4.2e-05	9.8e-05	0.00013	-1.7e-05	8.7e-05	397.76	3.2e-05	1.9e-05	0.000117	-7.8e-05	-1e-06
					11.8	0.01104	0.08681	0.03405	0.04057							11.79	0.31202									398.54	9.9e-05	0.000212	4.6e-05	0.000136	0.000147	398.54	1e-05	2.1e-05	4.6e-05	4.1e-05	6.1e-05	398.54	4.4e-05	2.5e-05	9.7e-05	-9.1e-05	6e-06
					11.86	0.01105	0.08626	0.03355	0.0405							11.85	0.35428									399.32	7.9e-05	0.00018	4.6e-05	0.00011	0.000109	399.32	2.2e-05	5.3e-05	5.2e-05	3e-06	9.8e-05	399.32	4.4e-05	2.5e-05	7.8e-05	-0.000116	-2e-05
					11.92	0.01107	0.08528	0.03285	0.04039							11.91	0.4086									400.1	8.5e-05	0.000235	7.7e-05	8.4e-05	0.000152	400.1	3.5e-05	1.5e-05	3.9e-05	3e-06	0.000117	400.1	0	-1.3e-05	9e-05	-0.000102	-3.2e-05
					11.98	0.01108	0.08395	0.03198	0.0403							11.97	0.46303									400.89	6.6e-05	0.00019	7.7e-05	9.6e-05	0.00012	400.89	2.8e-05	-3.5e-05	2e-06	2.1e-05	9.7e-05	400.89	0	-2.5e-05	5.8e-05	-8.3e-05	-5.1e-05
					12.04	0.01108	0.08232	0.03096	0.04025							12.03	0.51689									401.67	5.9e-05	0.000145	7.6e-05	0.000108	0.0001	401.67	-4e-05	-8.5e-05	-4.2e-05	5.9e-05	0.000109	401.67	6.8e-05	6e-06	9.5e-05	-3.3e-05	-1.3e-05
					12.1	0.01102	0.08046	0.02982	0.04027							12.09	0.56763									402.45	5.3e-05	0.00012	0.000132	0.000164	0.000175	402.45	-5.9e-05	-0.000116	-2.3e-05	3e-06	4.7e-05	402.45	6.8e-05	-1.2e-05	4.5e-05	-3.3e-05	-2.5e-05
					12.16	0.01089	0.07845	0.02858	0.04038							12.15	0.61808									403.23	9.6e-05	0.000138	0.000187	0.000175	0.000254	403.23	-6.5e-05	-9.7e-05	-2.9e-05	5.2e-05	2.2e-05	403.23	1.2e-05	-5.6e-05	-2.9e-05	-5.7e-05	-3.1e-05
					12.22	0.01065	0.07636	0.02724	0.04054							12.21	0.69107									404.02	9.5e-05	5.1e-05	0.000185	0.00018	0.000252	404.02	-3.4e-05	-6.5e-05	-2.9e-05	7e-05	4e-05	404.02	6e-06	-4.9e-05	-5.9e-05	-5.1e-05	-3.7e-05
					12.28	0.01025	0.07423	0.0258	0.04074							12.27	0.76107									404.8	6.4e-05	-1.6e-05	0.000136	0.000106	0.000258	404.8	-3e-06	-1.6e-05	8e-06	7e-05	-3e-06	404.8	-1.2e-05	-0.000104	-7.7e-05	-8.1e-05	-8.6e-05
					12.34	0.00965	0.07213	0.02427	0.04091							12.33	0.80573									405.58	8.9e-05	1.4e-05	0.00016	0.000167	0.000263	405.58	9e-06	2e-06	4.4e-05	6.9e-05	2.8e-05	405.58	-1.2e-05	-7.3e-05	-7.1e-05	-5.6e-05	-6.1e-05
					12.4	0.00882	0.07011	0.02264	0.04101							12.39	0.85214									406.36	0.000118	4.5e-05	0.000152	0.000189	0.000285	406.36	3.9e-05	9.9e-05	6.8e-05	0.000117	9.4e-05	406.36	6e-06	-3e-05	-3.4e-05	-2e-05	-3.7e-05
					12.46	0.00772	0.0682	0.0209	0.04096							12.45	0.88058									407.14	8.7e-05	2e-05	0.000152	0.000171	0.00029	407.14	2.1e-05	6.8e-05	5e-05	0.000141	0.000111	407.14	7.2e-05	0	6.8e-05	4.1e-05	6e-06
					12.52	0.00633	0.06643	0.01905	0.04068							12.51	0.89807									407.93	7.5e-05	5e-05	0.000157	0.000175	0.000282	407.93	-5.1e-05	9.2e-05	7.3e-05	0.000122	0.000105	407.93	0.000101	1.2e-05	9.8e-05	5.8e-05	8.3e-05
					12.58	0.00462	0.06483	0.01708	0.04008							12.57	0.90373									408.71	0.000145	0.000109	0.000244	0.000286	0.000356	408.71	-2.7e-05	6.1e-05	0.000126	0.000121	0.00011	408.71	0.000154	5.3e-05	0.000109	8.7e-05	8.8e-05
					12.64	0.00261	0.06342	0.01501	0.0391							12.63	0.89424									409.49	0.000156	0.000108	0.000248	0.000267	0.000377	409.49	2.1e-05	7.2e-05	0.000107	0.000149	0.000121	409.49	0.000117	2.9e-05	9.6e-05	0.00011	7e-05
					12.7	0.00028	0.06221	0.01285	0.03766							12.69	0.86906									410.27	0.000114	0.000119	0.00027	0.0003	0.000386	410.27	0.000114	9.5e-05	0.000159	0.000236	0.000155	410.27	8.7e-05	0	0.000101	8.6e-05	4.6e-05
					12.76	-0.00233	0.0612	0.01063	0.03571							12.75	0.82853									411.05	0.000172	0.000177	0.000287	0.00041	0.000427	411.05	0.000137	0.000124	0.000171	0.000224	0.000155	411.05	5.8e-05	5.8e-05	7.2e-05	0.000103	1.7e-05
					12.82	-0.00517	0.0604	0.0084	0.03323							12.81	0.77003									411.83	0.000136	0.000176	0.000285	0.000413	0.000446	411.83	0.000188	0.000123	0.000198	0.000297	0.000165	411.83	2.3e-05	5.8e-05	9.4e-05	0.000108	-1.8e-05
					12.88	-0.00819	0.05982	0.00622	0.0302							12.87	0.69775									412.61	0.000101	0.000215	0.000289	0.000456	0.000501	412.61	0.000175	0.000157	0.000168	0.00033	0.000216	412.61	4e-05	9.2e-05	0.000111	0.000136	1.7e-05
					12.94	-0.01132	0.05947	0.00415	0.02665							12.93	0.62192									413.4	0.000134	0.000241	0.000331	0.000509	0.000593	413.4	0.000185	0.000207	0.000195	0.000332	0.000214	413.4	2.3e-05	9.7e-05	0.00011	0.000141	1.7e-05
					13	-0.01444	0.05935	0.00231	0.02264							12.99	0.5712									414.18	0.000122	0.000262	0.000335	0.000516	0.000634	414.18	0.00011	0.00016	0.000171	0.000262	0.000212	414.18	2.8e-05	8.5e-05	8.1e-05	0.000129	3.9e-05
					13.06	-0.01746	0.05949	0.0008	0.01827							13.05	0.51834									414.96	6.5e-05	0.000222	0.000322	0.000503	0.000682	414.96	4.8e-05	0.000109	0.000148	0.000284	0.000217	414.96	6.7e-05	7.9e-05	0.000126	0.000145	0.000106
					13.12	-0.02025	0.05992	-0.00025	0.01367							13.11	0.467									415.74	0.000181	0.000253	0.000414	0.000593	0.000787	415.74	7.5e-05	0.000113	0.000163	0.000225	0.000265	415.74	8.9e-05	0.000106	0.000102	0.00016	0.000145
					13.18	-0.02266	0.06065	-0.00069	0.00902							13.17	0.41619									416.52	0.000192	0.000274	0.00044	0.000585	0.000834	416.52	8.1e-05	0.000135	0.000212	0.000274	0.000308	416.52	3.9e-05	5e-05	8e-05	0.000137	0.000172
					13.24	-0.02456	0.06175	-0.00036	0.00453							13.23	0.36097									417.3	0.00018	0.000328	0.000465	0.000659	0.000906	417.3	5.8e-05	0.000112	0.000211	0.000273	0.000345	417.3	7.2e-05	5e-05	0.000129	9.2e-05	0.00022
					13.3	-0.02578	0.06327	0.00089	0.00044							13.29	0.3131									418.08	0.000211	0.000314	0.000489	0.000709	0.000966	418.08	9.6e-05	0.000144	0.000237	0.000304	0.000376	418.08	0.000104	8.8e-05	0.00015	0.000152	0.000257
					13.36	-0.02618	0.06526	0.00325	-0.00297							13.35	0.2585									418.86	0.000238	0.000378	0.000563	0.000782	0.00106	418.86	0.000161	0.000198	0.000263	0.000346	0.000456	418.86	8.2e-05	4.9e-05	0.000144	0.000135	0.00025
					13.42	-0.0256	0.0678	0.00689	-0.0054							13.41	0.21646									419.64	0.000198	0.000441	0.000581	0.000836	0.00118	419.64	0.000116	0.000229	0.000326	0.000387	0.00048	419.64	8.1e-05	4.3e-05	0.000148	0.000134	0.00027
					13.48	-0.0239	0.07098	0.01199	-0.00651							13.47	0.17732									420.42	0.000264	0.000499	0.000685	0.000926	0.00132	420.42	0.000104	0.000205	0.000279	0.000397	0.000478	420.42	9.1e-05	9.1e-05	0.000189	0.00018	0.000272
					13.54	-0.02094	0.07487	0.01869	-0.00599							13.53	0.14223									421.2	0.000293	0.000513	0.000771	0.000956	0.00141	421.2	0.000182	0.000313	0.00036	0.000492	0.000572	421.2	8.4e-05	0.0001	0.000165	0.000215	0.000274
					13.6	-0.01661	0.07958	0.02717	-0.00348							13.59	0.11214									421.98	0.000312	0.000578	0.000839	0.00105	0.00158	421.98	0.000207	0.000332	0.000405	0.000552	0.000642	421.98	7.8e-05	0.000152	0.000196	0.000292	0.000303
					13.66	-0.01082	0.0852	0.03754	0.00133							13.65	0.08911									422.76	0.000372	0.000629	0.00095	0.00119	0.00168	422.76	0.000213	0.000365	0.000476	0.000598	0.000693	422.76	7.4e-05	0.000184	0.000197	0.000278	0.000337
					13.72	-0.00348	0.09181	0.04992	0.00877							13.71	0.07237									423.54	0.000377	0.000644	0.00101	0.0013	0.00179	423.54	0.000292	0.000407	0.00048	0.000697	0.000745	423.54	0.000105	0.000211	0.000233	0.000325	0.000342
					13.78	0.00545	0.0995	0.06439	0.01913							13.78	0.05999									424.32	0.000359	0.000604	0.00101	0.00137	0.00184	424.32	0.000317	0.000468	0.000556	0.000735	0.000835	424.32	0.000136	0.000246	0.000248	0.000355	0.000413
					13.85	0.01598	0.10835	0.08099	0.03265							13.83	0.0527									425.1	0.000399	0.000653	0.00109	0.0015	0.00197	425.1	0.000242	0.000377	0.000517	0.000716	0.000857	425.1	0.000135	0.000281	0.000283	0.000379	0.000463
					13.91	0.0281	0.11841	0.09975	0.04955							13.89	0.06009									425.88	0.000471	0.000714	0.00119	0.00161	0.00209	425.88	0.000242	0.000392	0.000547	0.000767	0.000954	425.88	0.000119	0.00025	0.000283	0.000321	0.000462
					13.97	0.04176	0.12975	0.12064	0.06999							13.95	0.08287									426.66	0.000504	0.000788	0.00129	0.00167	0.00231	426.66	0.000256	0.000405	0.000637	0.000835	0.00106	426.66	0.000176	0.000305	0.000338	0.000407	0.000522
					14.03	0.05687	0.14238	0.14358	0.09405							14.01	0.11348									427.44	0.000552	0.000858	0.00141	0.00179	0.00249	427.44	0.000218	0.000412	0.000678	0.000895	0.00114	427.44	0.000159	0.000313	0.000386	0.000445	0.000559
					14.09	0.07332	0.15631	0.16848	0.12176							14.07	0.12046									428.22	0.000636	0.00101	0.00154	0.00203	0.0027	428.22	0.000314	0.000446	0.000752	0.00102	0.00127	428.22	0.000194	0.000347	0.000441	0.000469	0.000612
					14.15	0.09095	0.17151	0.19518	0.15307							14.13	0.12037									429	0.000649	0.00111	0.00168	0.00223	0.00299	429	0.000389	0.000546	0.000907	0.00112	0.00134	429	0.000249	0.000397	0.000506	0.000533	0.000641
					14.21	0.10959	0.18794	0.22349	0.18787							14.19	0.13364									429.78	0.000655	0.00118	0.00181	0.00245	0.00327	429.78	0.000412	0.000603	0.001	0.0012	0.00143	429.78	0.000263	0.000419	0.000593	0.00062	0.000732
					14.27	0.12902	0.20552	0.25319	0.22595							14.25	0.13055									430.56	0.00073	0.00129	0.00191	0.00267	0.00354	430.56	0.000499	0.000699	0.00102	0.00129	0.0016	430.56	0.000215	0.000421	0.000573	0.000661	0.000742
					14.33	0.14902	0.22414	0.284	0.26704							14.31	0.12815									431.34	0.000816	0.00142	0.00213	0.00293	0.00381	431.34	0.000556	0.00079	0.00109	0.00139	0.00175	431.34	0.000239	0.000404	0.000555	0.000662	0.000818
					14.39	0.16933	0.24365	0.31563	0.31077							14.37	0.12718									432.12	0.000847	0.00143	0.00226	0.00308	0.00411	432.12	0.000539	0.000802	0.00115	0.00142	0.00189	432.12	0.000268	0.000447	0.000598	0.000724	0.000884
					14.45	0.18968	0.26389	0.34775	0.35672							14.43	0.12436									432.9	0.000964	0.00155	0.00244	0.0033	0.00444	432.9	0.000609	0.000864	0.00123	0.0016	0.0021	432.9	0.000291	0.000473	0.000608	0.000763	0.000985
					14.51	0.2098	0.28465	0.38	0.40441							14.49	0.11707									433.68	0.00107	0.00167	0.00272	0.00359	0.00475	433.68	0.000678	0.000966	0.00132	0.00175	0.00227	433.68	0.000357	0.000524	0.000648	0.000782	0.000993
					14.57	0.2294	0.30571	0.41202	0.45328							14.55	0.11195									434.46	0.00111	0.00176	0.00294	0.00383	0.00507	434.46	0.000707	0.00104	0.00141	0.00187	0.00237	434.46	0.000403	0.000544	0.000769	0.000868	0.00111
					14.63	0.24822	0.32684	0.44343	0.50275							14.61	0.10536									435.24	0.00123	0.0019	0.00317	0.00408	0.00555	435.24	0.000734	0.00108	0.00152	0.00203	0.00251	435.24	0.000465	0.000634	0.000892	0.000972	0.00126
					14.69	0.26596	0.34775	0.47386	0.55217							14.67	0.09658									436.02	0.00132	0.00213	0.00344	0.00438	0.00594	436.02	0.000758	0.0012	0.00161	0.00216	0.00267	436.02	0.000447	0.000616	0.000935	0.00104	0.00129
					14.75	0.28239	0.36818	0.50291	0.60089							14.73	0.09487									436.8	0.00142	0.00229	0.00373	0.00477	0.00633	436.8	0.000782	0.00127	0.00171	0.00234	0.00288	436.8	0.000459	0.000646	0.000997	0.00114	0.00136
					14.81	0.29726	0.38783	0.53022	0.64825							14.79	0.08908									437.58	0.00156	0.00252	0.00393	0.00504	0.00679	437.58	0.000757	0.00128	0.00177	0.00249	0.00304	437.58	0.000456	0.000707	0.00105	0.00124	0.00151
					14.87	0.31036	0.40643	0.55544	0.69357							14.85	0.09208									438.36	0.00173	0.00275	0.00421	0.00547	0.00737	438.36	0.000787	0.00136	0.00195	0.00264	0.00322	438.36	0.000477	0.000761	0.00108	0.00126	0.00155
					14.93	0.32151	0.42368	0.57825	0.73621							14.92	0.0905									439.13	0.00182	0.00294	0.00453	0.00596	0.00783	439.13	0.000927	0.00146	0.00219	0.0028	0.00353	439.13	0.000479	0.000798	0.00116	0.00141	0.00159
					14.99	0.33054	0.43931	0.59834	0.77554							14.97	0.09526									439.91	0.00197	0.00314	0.00488	0.00644	0.0084	439.91	0.00104	0.00159	0.00239	0.00306	0.00375	439.91	0.000562	0.000921	0.00128	0.0015	0.00178
					15.04	0.33736	0.45307	0.61545	0.81097							15.03	0.10275									440.69	0.00207	0.00343	0.0053	0.00691	0.00904	440.69	0.00111	0.00174	0.00254	0.00331	0.00403	440.69	0.000633	0.00102	0.00144	0.00166	0.00199
					15.1	0.34187	0.46471	0.62936	0.84199							15.1	0.10944									441.47	0.00221	0.00371	0.00574	0.00749	0.00975	441.47	0.00126	0.00194	0.00276	0.00357	0.00438	441.47	0.000704	0.00107	0.00155	0.00177	0.00214
					15.16	0.34404	0.47403	0.63988	0.86814							15.15	0.11737									442.25	0.00234	0.00402	0.00614	0.00804	0.01039	442.25	0.00138	0.00209	0.00301	0.00392	0.0048	442.25	0.000792	0.00115	0.00171	0.00199	0.00236
					15.22	0.34387	0.48085	0.64689	0.88901							15.22	0.13131									443.03	0.00255	0.00433	0.00653	0.00865	0.0111	443.03	0.00145	0.00225	0.00313	0.00424	0.00514	443.03	0.000859	0.00126	0.00179	0.00208	0.00258
					15.28	0.34139	0.48504	0.6503	0.90433							15.28	0.14247									443.8	0.00276	0.00471	0.00701	0.00929	0.01187	443.8	0.0015	0.00237	0.00335	0.00457	0.00547	443.8	0.000856	0.0013	0.00192	0.00223	0.00274
					15.34	0.33669	0.4865	0.65007	0.91386							15.34	0.15254									444.58	0.00299	0.00505	0.00747	0.00997	0.01267	444.58	0.00162	0.00259	0.00367	0.00487	0.00583	444.58	0.000931	0.00142	0.00207	0.00236	0.00294
					15.4	0.32988	0.48518	0.64622	0.9175							15.4	0.15807									445.36	0.00322	0.00536	0.00808	0.01069	0.01343	445.36	0.00172	0.00272	0.00392	0.00524	0.00619	445.36	0.00103	0.00159	0.00223	0.0026	0.00317
					15.46	0.3211	0.48107	0.63882	0.91522							15.46	0.17025									446.14	0.00345	0.00573	0.00873	0.01149	0.01438	446.14	0.00187	0.00292	0.00419	0.00564	0.00663	446.14	0.0011	0.00177	0.00239	0.00282	0.0034
					15.52	0.31052	0.47421	0.62796	0.90709							15.52	0.17317									446.92	0.00369	0.00618	0.00939	0.01231	0.01541	446.92	0.00198	0.00315	0.00449	0.00601	0.00704	446.92	0.00119	0.00189	0.00258	0.003	0.00363
					15.59	0.29833	0.46469	0.61381	0.89329							15.58	0.1677									447.7	0.00396	0.00661	0.0101	0.01318	0.01651	447.7	0.00217	0.00342	0.00482	0.00638	0.00752	447.7	0.00131	0.00211	0.00274	0.00329	0.00389
					15.65	0.28476	0.45264	0.59655	0.87408							15.64	0.16335									448.47	0.00425	0.00701	0.01085	0.01412	0.01769	448.47	0.00231	0.00365	0.00514	0.00678	0.00803	448.47	0.00136	0.00223	0.0029	0.00353	0.00412
					15.71	0.27003	0.43823	0.57643	0.84979							15.7	0.1631									449.25	0.00454	0.00751	0.01143	0.01505	0.01886	449.25	0.00244	0.00392	0.00548	0.00716	0.00847	449.25	0.00144	0.00234	0.00312	0.00371	0.00433
					15.77	0.25436	0.42167	0.55369	0.82084							15.76	0.16809									450.03	0.00492	0.00802	0.01227	0.01607	0.02014	450.03	0.00261	0.00423	0.00585	0.00763	0.00901	450.03	0.00156	0.00245	0.00332	0.00389	0.00463
					15.82	0.23802	0.40321	0.52864	0.78772							15.82	0.17141									450.81	0.00519	0.00855	0.01305	0.01707	0.02134	450.81	0.0028	0.00453	0.00622	0.00814	0.00956	450.81	0.00165	0.00262	0.00358	0.00416	0.0049
					15.88	0.22122	0.38312	0.50158	0.75097							15.88	0.16227									451.58	0.00554	0.00912	0.01394	0.01804	0.02271	451.58	0.00294	0.0048	0.00663	0.00867	0.01023	451.58	0.0018	0.00279	0.00389	0.00444	0.00528
					15.95	0.2042	0.3617	0.47284	0.71116							15.94	0.16486									452.36	0.00591	0.00973	0.01479	0.01908	0.02406	452.36	0.00315	0.00511	0.00705	0.00932	0.01084	452.36	0.00194	0.00294	0.00409	0.00469	0.00561
					16.01	0.18718	0.33927	0.44275	0.66892							16	0.16369									453.14	0.0062	0.01032	0.01568	0.02014	0.02546	453.14	0.0034	0.00541	0.00746	0.00982	0.01146	453.14	0.00205	0.00311	0.00423	0.00496	0.00596
					16.07	0.17036	0.31614	0.41166	0.62487							16.06	0.163									453.92	0.00661	0.01104	0.01654	0.02131	0.02697	453.92	0.00358	0.0057	0.00793	0.01034	0.01209	453.92	0.00215	0.00334	0.0044	0.00525	0.00636
					16.13	0.15392	0.29265	0.3799	0.57963							16.12	0.16815									454.69	0.00705	0.01184	0.01757	0.02262	0.02867	454.69	0.00378	0.00601	0.00841	0.01094	0.01286	454.69	0.00232	0.00352	0.00465	0.0056	0.00681
					16.19	0.13802	0.26912	0.34783	0.53384							16.18	0.16551									455.47	0.0075	0.01252	0.01862	0.02403	0.03025	455.47	0.00406	0.00639	0.0089	0.01161	0.01363	455.47	0.00246	0.00369	0.00482	0.00588	0.00715
					16.25	0.1228	0.24587	0.31575	0.4881							16.24	0.1644									456.25	0.00792	0.0133	0.01966	0.0253	0.03207	456.25	0.00432	0.00674	0.00943	0.01219	0.01449	456.25	0.0026	0.00394	0.00519	0.00621	0.00752
					16.31	0.10837	0.22317	0.28399	0.44297							16.3	0.15653									457.02	0.00843	0.01407	0.02082	0.02663	0.03382	457.02	0.00461	0.00714	0.01001	0.01293	0.01538	457.02	0.00277	0.00419	0.00553	0.0066	0.00794
					16.37	0.09482	0.20132	0.25284	0.39898							16.36	0.15322									457.8	0.00887	0.01485	0.02211	0.0281	0.03572	457.8	0.00489	0.00755	0.01054	0.01363	0.01616	457.8	0.00295	0.00441	0.00592	0.00698	0.00832
					16.43	0.08221	0.18054	0.22258	0.3566							16.42	0.14985									458.58	0.00944	0.01563	0.02343	0.02958	0.03774	458.58	0.00516	0.00807	0.01111	0.01444	0.01703	458.58	0.00307	0.0047	0.00624	0.00733	0.00875
					16.49	0.07057	0.16106	0.19347	0.31624							16.48	0.15057									459.35	0.00997	0.01645	0.02446	0.03099	0.03975	459.35	0.00552	0.00849	0.01166	0.01517	0.0178	459.35	0.0032	0.00494	0.00662	0.00766	0.0092
					16.55	0.05993	0.14305	0.16573	0.27825							16.54	0.15285									460.13	0.01064	0.01744	0.02583	0.03295	0.04174	460.13	0.00584	0.00901	0.01227	0.01605	0.01879	460.13	0.00337	0.00519	0.00697	0.00813	0.00972
					16.61	0.05027	0.12664	0.13957	0.24291							16.6	0.15353									460.91	0.01121	0.01844	0.0273	0.03488	0.04407	460.91	0.00616	0.00954	0.0129	0.01684	0.01973	460.91	0.00354	0.00544	0.00739	0.00854	0.01029
					16.67	0.04156	0.11194	0.11517	0.21042							16.66	0.15015									461.68	0.01183	0.01931	0.02851	0.03668	0.0461	461.68	0.00645	0.01003	0.0135	0.01767	0.0207	461.68	0.00374	0.00575	0.00771	0.00898	0.01079
					16.73	0.03379	0.09899	0.09267	0.18093							16.72	0.12323									462.46	0.01244	0.02012	0.02991	0.03855	0.04835	462.46	0.00683	0.01053	0.01427	0.01845	0.02183	462.46	0.00395	0.00599	0.00813	0.00937	0.01125
					16.79	0.02688	0.08782	0.07221	0.15449							16.78	0.1014									463.24	0.01295	0.02105	0.03141	0.0403	0.05035	463.24	0.00702	0.01097	0.01487	0.0192	0.02283	463.24	0.00417	0.00626	0.00852	0.00981	0.01174
					16.85	0.0208	0.07842	0.05387	0.13111							16.84	0.08628									464.01	0.01358	0.0221	0.03299	0.04219	0.05293	464.01	0.00737	0.01154	0.01578	0.02009	0.02388	464.01	0.00439	0.0066	0.00895	0.01025	0.01235
					16.91	0.01547	0.07071	0.03773	0.11072							16.9	0.08627									464.79	0.01424	0.02317	0.03456	0.04402	0.05524	464.79	0.00766	0.01201	0.01647	0.02108	0.02508	464.79	0.00459	0.00691	0.0094	0.01072	0.01277
					16.97	0.01084	0.06463	0.02384	0.09323							16.96	0.09833									465.57	0.01484	0.02415	0.03614	0.04578	0.05767	465.57	0.00795	0.01255	0.01726	0.02209	0.0263	465.57	0.00482	0.00723	0.00988	0.01119	0.01337
					17.03	0.00684	0.06005	0.0122	0.07845							17.02	0.11905									466.34	0.01559	0.02548	0.03777	0.04777	0.0601	466.34	0.00829	0.0131	0.01801	0.02319	0.02738	466.34	0.00507	0.0076	0.01032	0.01173	0.01408
					17.09	0.00341	0.05684	0.00282	0.06619							17.08	0.14626									467.12	0.01633	0.02661	0.03937	0.04985	0.06268	467.12	0.00871	0.01372	0.01888	0.02423	0.0286	467.12	0.00533	0.00799	0.0107	0.01225	0.01458
					17.15	0.00051	0.05485	-0.00433	0.05621							17.14	0.17437									467.89	0.0171	0.02776	0.04125	0.05193	0.06533	467.89	0.00902	0.01434	0.01966	0.02526	0.02985	467.89	0.00564	0.0084	0.01117	0.01279	0.01514
					17.21	-0.00191	0.05392	-0.0093	0.04827							17.2	0.21135									468.67	0.0179	0.02887	0.04292	0.05398	0.06795	468.67	0.00943	0.015	0.02057	0.02619	0.03096	468.67	0.00587	0.00874	0.01151	0.01335	0.01585
						-0.00388	0.05388	-0.01216	0.04209							17.26	0.25152									469.45	0.0187	0.03033	0.04475	0.05637	0.07075	469.45	0.0099	0.01564	0.02146	0.02713	0.03213	469.45	0.00615	0.00911	0.01204	0.01386	0.01654
						-0.00544	0.05454	-0.01301	0.03742							17.32	0.28921									470.22	0.0194	0.03137	0.0465	0.05852	0.07354	470.22	0.01034	0.01626	0.02228	0.02811	0.03342	470.22	0.00645	0.00948	0.01247	0.01448	0.01715
						-0.00659		-0.01195	0.03397							17.38	0.32786									471	0.02013	0.03253	0.04825	0.06084	0.07628	471	0.01075	0.01684	0.02314	0.02921	0.0347	471	0.00667	0.00983	0.01295	0.01499	0.0179
						-0.00734			0.03149							17.44	0.37653									471.77	0.02089	0.03388	0.04975	0.06313	0.07894	471.77	0.01122	0.01737	0.02401	0.03024	0.03585	471.77	0.00692	0.01017	0.01336	0.01555	0.0185
						-0.0077			0.02976							17.5	0.42557									472.55	0.02159	0.03505	0.05143	0.06553	0.08172	472.55	0.01165	0.01799	0.02482	0.0314	0.03704	472.55	0.00719	0.01063	0.01389	0.01607	0.01915
						-0.00766			0.02856							17.56	0.47626									473.32	0.02246	0.03627	0.05325	0.06779	0.08468	473.32	0.01217	0.01871	0.02576	0.0325	0.03829	473.32	0.00741	0.011	0.01434	0.01657	0.01974
						-0.00722			0.0277							17.62	0.52086									474.1	0.02337	0.03754	0.05512	0.07015	0.08738	474.1	0.01253	0.01935	0.02654	0.03358	0.03938	474.1	0.00765	0.0114	0.01486	0.01708	0.02044
						-0.00636			0.02703							17.68	0.56378									474.87	0.02423	0.03891	0.05705	0.0721	0.09003	474.87	0.01288	0.02007	0.02733	0.03458	0.04056	474.87	0.00791	0.01179	0.01531	0.01762	0.02106
									0.02643							17.74	0.61624									475.65	0.02503	0.04007	0.05894	0.07432	0.09285	475.65	0.01333	0.02085	0.02819	0.03571	0.04194	475.65	0.00808	0.01222	0.01591	0.01805	0.02171
									0.02581							17.81	0.69361									476.42	0.02583	0.04143	0.06072	0.07634	0.09552	476.42	0.01384	0.02149	0.02899	0.03671	0.04312	476.42	0.00837	0.01257	0.01641	0.01856	0.0223
									0.02512							17.87	0.75941									477.2	0.02665	0.04257	0.06238	0.07837	0.09801	477.2	0.01421	0.02202	0.02976	0.0378	0.04421	477.2	0.00859	0.01294	0.01685	0.01923	0.0229
									0.02433							17.93	0.8074									477.97	0.02741	0.044	0.06402	0.08058	0.10063	477.97	0.0147	0.02258	0.03071	0.03887	0.04548	477.97	0.0088	0.01326	0.01734	0.01977	0.02342
									0.02344							17.99	0.84296									478.75	0.02818	0.04518	0.06592	0.08296	0.10338	478.75	0.01532	0.02316	0.03172	0.03989	0.04663	478.75	0.0091	0.01357	0.01796	0.02033	0.02408
									0.02247							18.05	0.86922									479.52	0.02889	0.04633	0.0677	0.08513	0.10587	479.52	0.01572	0.02374	0.03242	0.04077	0.04761	479.52	0.00936	0.01386	0.01827	0.02092	0.02468
									0.02147							18.11	0.88692									480.3	0.02975	0.04771	0.06952	0.08745	0.10853	480.3	0.01608	0.02439	0.03329	0.0419	0.049	480.3	0.00963	0.01423	0.01867	0.02138	0.02532
									0.02048							18.17	0.89217									481.07	0.03057	0.04917	0.07155	0.08999	0.11145	481.07	0.01657	0.02519	0.03424	0.04321	0.0504	481.07	0.01	0.01462	0.01926	0.02192	0.02609
																18.23	0.88423									481.85	0.03124	0.05026	0.07338	0.09198	0.11403	481.85	0.01698	0.02575	0.03507	0.04408	0.05151	481.85	0.01027	0.01499	0.01973	0.0224	0.02661
																18.29	0.85717									482.62	0.03211	0.05152	0.07487	0.09416	0.11674	482.62	0.01734	0.02647	0.03581	0.04517	0.0529	482.62	0.01052	0.01542	0.02007	0.02289	0.02716
																18.35	0.81457									483.4	0.033	0.05283	0.07665	0.09626	0.1196	483.4	0.01771	0.02695	0.03666	0.04628	0.05413	483.4	0.01088	0.01576	0.02076	0.0235	0.02773
																18.41	0.76268									484.17	0.03383	0.0539	0.07854	0.09862	0.12246	484.17	0.01824	0.02757	0.03758	0.04734	0.05528	484.17	0.01112	0.01608	0.02131	0.02417	0.02835
																18.47	0.68923									484.95	0.03458	0.05498	0.08019	0.10069	0.1251	484.95	0.01864	0.02804	0.0383	0.04804	0.05635	484.95	0.01128	0.01645	0.02167	0.02459	0.02882
																18.53	0.60964									485.72	0.03557	0.05627	0.0822	0.1032	0.12791	485.72	0.01903	0.0288	0.03906	0.04925	0.05753	485.72	0.01147	0.01676	0.02211	0.02504	0.02949
																18.59	0.54884									486.49	0.03629	0.05753	0.08374	0.10497	0.13037	486.49	0.01944	0.02926	0.03988	0.05013	0.05847	486.49	0.01165	0.01699	0.02255	0.02551	0.03004
																18.65	0.49912									487.27	0.03705	0.0586	0.08546	0.10694	0.13269	487.27	0.01984	0.02994	0.04065	0.05111	0.05946	487.27	0.0118	0.01733	0.02271	0.02584	0.03066
																18.71	0.45148									488.04	0.03779	0.05987	0.08701	0.10894	0.13515	488.04	0.02011	0.03041	0.04151	0.05204	0.06043	488.04	0.01209	0.01769	0.02308	0.02626	0.03115
																18.77	0.40278									488.82	0.0385	0.06087	0.08844	0.11078	0.13715	488.82	0.02049	0.03096	0.04217	0.053	0.06141	488.82	0.01237	0.01803	0.02352	0.02667	0.03161
																18.83	0.35316									489.59	0.03905	0.06192	0.08977	0.11219	0.13896	489.59	0.02095	0.03147	0.04296	0.05387	0.06231	489.59	0.01267	0.01833	0.02393	0.02712	0.0321
																18.89	0.304									490.36	0.03984	0.06309	0.09162	0.1143	0.14134	490.36	0.02132	0.03214	0.04358	0.05479	0.06322	490.36	0.01293	0.01869	0.02442	0.02758	0.03256
																18.94	0.25413									491.14	0.04037	0.06415	0.09278	0.11587	0.14328	491.14	0.0217	0.03259	0.04428	0.05541	0.06426	491.14	0.01313	0.01895	0.02488	0.02795	0.03295
																19.01	0.21126									491.91	0.04109	0.06517	0.09422	0.11759	0.14528	491.91	0.02211	0.03315	0.04477	0.05612	0.06518	491.91	0.01322	0.01922	0.02533	0.02843	0.03337
																19.07	0.17024									492.68	0.04162	0.06628	0.09567	0.11918	0.14717	492.68	0.02242	0.03367	0.04534	0.05672	0.06592	492.68	0.01337	0.01942	0.02571	0.02895	0.03379
																19.12	0.13602									493.46	0.04223	0.06725	0.09683	0.12073	0.14934	493.46	0.02271	0.03404	0.04596	0.05719	0.06693	493.46	0.01352	0.01973	0.02602	0.02935	0.03413
																19.19	0.10443									494.23	0.04288	0.06789	0.09803	0.12225	0.15109	494.23	0.02295	0.03443	0.0466	0.05801	0.06778	494.23	0.01372	0.01994	0.02623	0.02967	0.03452
																19.24	0.07525									495	0.04342	0.06838	0.09905	0.12341	0.15222	495	0.02317	0.03477	0.04694	0.05861	0.06829	495	0.01382	0.02014	0.02649	0.02993	0.03479
																19.31	0.05704									495.78	0.04402	0.06919	0.1004	0.12489	0.15398	495.78	0.02359	0.03526	0.04762	0.05917	0.06913	495.78	0.01411	0.0204	0.02674	0.03028	0.03525
																19.37	0.05266									496.55	0.04451	0.06964	0.10121	0.12575	0.15509	496.55	0.02371	0.03565	0.04801	0.05976	0.06993	496.55	0.01428	0.02061	0.0269	0.03043	0.03551
																19.43	0.05243									497.32	0.04497	0.07024	0.1021	0.12685	0.15617	497.32	0.02388	0.03593	0.04818	0.06028	0.07035	497.32	0.01443	0.02072	0.02716	0.03059	0.03587
																19.49	0.06184									498.1	0.0453	0.07086	0.10289	0.12789	0.15723	498.1	0.02416	0.03624	0.04847	0.06065	0.0709	498.1	0.01454	0.02094	0.02735	0.03084	0.03624
																19.55	0.08385									498.87	0.04573	0.07177	0.10374	0.12885	0.15895	498.87	0.02445	0.0366	0.04896	0.06116	0.07133	498.87	0.01476	0.02115	0.02745	0.03109	0.03656
																19.6	0.11926									499.64	0.04615	0.07239	0.10444	0.12965	0.1601	499.64	0.02459	0.03688	0.04935	0.06182	0.07198	499.64	0.01479	0.02138	0.02769	0.03108	0.03681
																19.66	0.12297									500.42	0.04642	0.07271	0.10498	0.13019	0.16096	500.42	0.02471	0.03696	0.04961	0.06198	0.07204	500.42	0.01484	0.02156	0.02777	0.03111	0.03694
																19.72	0.12802									501.19	0.04693	0.07334	0.10587	0.13116	0.16238	501.19	0.02492	0.03738	0.04997	0.06239	0.07245	501.19	0.01493	0.02185	0.02793	0.0313	0.03699
																19.78	0.1412									501.96	0.04741	0.07399	0.10677	0.1321	0.16351	501.96	0.02511	0.03756	0.05047	0.06275	0.07289	501.96	0.01505	0.02204	0.02825	0.03148	0.03719
																19.84	0.14412									502.73	0.0478	0.07422	0.10747	0.13294	0.16394	502.73	0.02527	0.03783	0.05054	0.06299	0.07323	502.73	0.01511	0.02211	0.02853	0.03165	0.03728
																19.9	0.15208									503.51	0.04803	0.07472	0.10797	0.13355	0.16461	503.51	0.02531	0.03799	0.0508	0.06316	0.07335	503.51	0.01526	0.02217	0.02842	0.03185	0.03745
																19.96	0.15143									504.28	0.04834	0.07528	0.10854	0.13422	0.16504	504.28	0.02558	0.03821	0.05105	0.06338	0.07354	504.28	0.01533	0.02217	0.02848	0.03201	0.03753
																20.02	0.14509									505.05	0.04847	0.07546	0.10884	0.13456	0.1652	505.05	0.02572	0.03829	0.05135	0.06365	0.07387	505.05	0.01548	0.02215	0.02858	0.03214	0.03781
																20.08	0.13946									505.82	0.04855	0.07581	0.10922	0.13505	0.1656	505.82	0.02579	0.03846	0.05139	0.06383	0.07383	505.82	0.01554	0.02224	0.02851	0.03216	0.0378
																20.14	0.13693									506.6	0.04866	0.07618	0.10937	0.13538	0.16618	506.6	0.02583	0.03858	0.05157	0.06412	0.07414	506.6	0.01558	0.02225	0.02864	0.03213	0.03784
																20.2	0.13432									507.37	0.04867	0.07621	0.10925	0.13523	0.16584	507.37	0.02587	0.03866	0.05131	0.06396	0.07416	507.37	0.0156	0.02222	0.02879	0.03203	0.03774
																20.26	0.12855									508.14	0.04882	0.07637	0.10936	0.13543	0.16644	508.14	0.02583	0.03867	0.05124	0.06415	0.0742	508.14	0.0156	0.02222	0.02889	0.032	0.03772
																20.32	0.12537									508.91	0.04886	0.07645	0.10942	0.13559	0.16669	508.91	0.02581	0.03873	0.05122	0.064	0.07402	508.91	0.01555	0.02231	0.02882	0.03211	0.03754
																20.39	0.12257									509.68	0.04905	0.07649	0.10927	0.13542	0.16654	509.68	0.02584	0.03868	0.05126	0.06393	0.07383	509.68	0.01555	0.02227	0.02892	0.03218	0.03746
																20.44	0.11875									510.45	0.04906	0.07631	0.10916	0.13526	0.16602	510.45	0.02578	0.03851	0.05117	0.06369	0.07358	510.45	0.01554	0.02237	0.0288	0.03212	0.03743
																20.51	0.11519									511.23	0.04907	0.07618	0.1092	0.13513	0.16574	511.23	0.02576	0.03837	0.05113	0.06361	0.07331	511.23	0.01544	0.02233	0.02862	0.03213	0.03729
																20.56	0.11026									512	0.04896	0.07606	0.10914	0.13478	0.16515	512	0.02585	0.03831	0.05113	0.06349	0.07309	512	0.01544	0.02228	0.02855	0.03218	0.03719
																20.62	0.10347									512.77	0.04899	0.07602	0.10886	0.13418	0.16455	512.77	0.0259	0.03801	0.05091	0.06334	0.07269	512.77	0.01542	0.02212	0.02848	0.03196	0.03709
																20.68	0.09722									513.54	0.04879	0.0758	0.10851	0.13369	0.16418	513.54	0.02588	0.03796	0.05076	0.06315	0.07261	513.54	0.01535	0.02211	0.02835	0.03192	0.03695
																20.74	0.09409									514.31	0.04868	0.07546	0.10816	0.13305	0.16335	514.31	0.02586	0.03779	0.0507	0.06265	0.07211	514.31	0.01532	0.02197	0.02818	0.03173	0.03669
																20.8	0.09268									515.08	0.04865	0.07506	0.10742	0.1324	0.16238	515.08	0.02584	0.03765	0.0505	0.06231	0.07171	515.08	0.01529	0.02196	0.02819	0.0316	0.03646
																20.86	0.09079									515.86	0.04855	0.07483	0.10686	0.13197	0.16168	515.86	0.02567	0.03755	0.0502	0.06197	0.07156	515.86	0.01532	0.02192	0.02802	0.03136	0.03628
																20.92	0.08758									516.63	0.04828	0.07458	0.10621	0.13123	0.16062	516.63	0.0255	0.03756	0.04998	0.06168	0.07129	516.63	0.01511	0.02188	0.02776	0.03113	0.03606
																20.98	0.08825									517.4	0.04798	0.07401	0.10524	0.13011	0.15902	517.4	0.02535	0.03734	0.04959	0.06096	0.07071	517.4	0.01504	0.0217	0.02743	0.03073	0.03577
																21.05	0.08762									518.17	0.04772	0.07374	0.10445	0.12921	0.15824	518.17	0.02515	0.03724	0.04917	0.06081	0.07022	518.17	0.01492	0.02155	0.02722	0.03061	0.03558
																21.11	0.093									518.94	0.04742	0.07304	0.10366	0.12808	0.15677	518.94	0.02498	0.03703	0.04869	0.06025	0.06942	518.94	0.01478	0.02125	0.02693	0.03026	0.03518
																21.17	0.09437									519.71	0.04707	0.07239	0.10298	0.12696	0.15554	519.71	0.02483	0.03673	0.04839	0.05962	0.06883	519.71	0.01462	0.02111	0.02678	0.03013	0.03493
																21.23	0.09715									520.48	0.04678	0.07159	0.10223	0.12591	0.15416	520.48	0.02467	0.03638	0.04794	0.05901	0.06808	520.48	0.01461	0.02092	0.02664	0.02985	0.03447
																21.29	0.0995									521.25	0.04644	0.07103	0.10164	0.12479	0.15273	521.25	0.02439	0.03614	0.04749	0.05868	0.06753	521.25	0.01445	0.02066	0.02648	0.02956	0.03413
																21.35	0.10185									522.02	0.04609	0.07056	0.10088	0.12369	0.15145	522.02	0.02431	0.03577	0.04696	0.05802	0.06681	522.02	0.01429	0.02053	0.02629	0.02923	0.03372
																21.41	0.1032									522.79	0.04552	0.07004	0.09975	0.12239	0.15014	522.79	0.02405	0.03526	0.04637	0.05755	0.06621	522.79	0.01417	0.02034	0.02605	0.02886	0.03346
																21.47	0.10733									523.56	0.04522	0.06937	0.09854	0.12126	0.14846	523.56	0.02378	0.03484	0.04586	0.05704	0.06537	523.56	0.01397	0.02006	0.02573	0.02835	0.03308
																21.53	0.11049									524.33	0.04483	0.06872	0.09747	0.12001	0.14693	524.33	0.02348	0.03447	0.0453	0.05645	0.06467	524.33	0.01386	0.01989	0.02543	0.02803	0.03284
																21.59	0.1112									525.1	0.04435	0.06799	0.09635	0.11869	0.14519	525.1	0.02325	0.03408	0.04465	0.0557	0.0638	525.1	0.0137	0.01971	0.02503	0.02772	0.03241
																21.65	0.10837									525.87	0.04381	0.06725	0.09531	0.11739	0.14322	525.87	0.0229	0.03364	0.04425	0.05517	0.06317	525.87	0.01361	0.01941	0.02474	0.02747	0.03201
																21.71	0.10725									526.64	0.04331	0.06643	0.09433	0.11595	0.14142	526.64	0.02257	0.0333	0.04376	0.05428	0.06218	526.64	0.01348	0.01922	0.02448	0.02719	0.03154
																21.77	0.10604									527.41	0.04294	0.06585	0.09338	0.11444	0.13969	527.41	0.02239	0.03288	0.04321	0.05367	0.06151	527.41	0.01338	0.01897	0.02416	0.02686	0.03114
																21.83	0.10101									528.18	0.04241	0.06501	0.09218	0.11296	0.13776	528.18	0.02215	0.03255	0.04268	0.05291	0.06071	528.18	0.01323	0.0186	0.02388	0.02649	0.03077
																21.89	0.10338									528.95	0.04174	0.06408	0.09088	0.1113	0.13585	528.95	0.02188	0.03206	0.04221	0.05215	0.05995	528.95	0.01316	0.01839	0.02355	0.02611	0.03038
																21.95	0.09998									529.72	0.04142	0.06312	0.08978	0.10993	0.13428	529.72	0.02171	0.03169	0.04164	0.05144	0.05907	529.72	0.01301	0.0182	0.02327	0.0256	0.03003
																22.01	0.09733									530.49	0.04084	0.06224	0.0886	0.1084	0.13213	530.49	0.02137	0.03122	0.04116	0.05076	0.05833	530.49	0.01282	0.01787	0.02285	0.02527	0.02961
																22.07	0.09368									531.26	0.0401	0.06137	0.08722	0.10679	0.13023	531.26	0.02098	0.03082	0.04055	0.04981	0.05737	531.26	0.0127	0.01763	0.02251	0.02487	0.0291
																22.13	0.09446									532.03	0.03948	0.06042	0.08573	0.10505	0.12812	532.03	0.0206	0.03021	0.03987	0.04886	0.05634	532.03	0.01249	0.01746	0.02216	0.02446	0.02851
																22.19	0.09487									532.8	0.03897	0.05958	0.08444	0.10358	0.12632	532.8	0.02021	0.02966	0.03915	0.04813	0.05529	532.8	0.01226	0.01719	0.02186	0.02401	0.02801
																22.25	0.09403									533.57	0.0383	0.05885	0.08305	0.10187	0.12415	533.57	0.01986	0.02923	0.03848	0.04731	0.05452	533.57	0.01209	0.01692	0.0214	0.02374	0.02754
																22.31	0.07039									534.34	0.03774	0.05787	0.08159	0.10013	0.1221	534.34	0.01966	0.02878	0.03779	0.04656	0.05351	534.34	0.01193	0.01673	0.02103	0.02327	0.02704
																22.37	0.04477									535.11	0.03716	0.05694	0.08035	0.09845	0.12009	535.11	0.01938	0.02829	0.03724	0.04593	0.05263	535.11	0.01168	0.01644	0.02073	0.02294	0.02653
																22.43	0.02671									535.88	0.03643	0.05598	0.07892	0.09677	0.11799	535.88	0.01903	0.0278	0.03667	0.0453	0.05166	535.88	0.01148	0.01605	0.02039	0.02249	0.02602
																22.49	0.02124									536.65	0.03599	0.05488	0.07748	0.09505	0.11564	536.65	0.01877	0.02729	0.03595	0.04436	0.05065	536.65	0.01125	0.01571	0.02005	0.02201	0.02551
																22.55	0.02635									537.42	0.03538	0.05385	0.07617	0.09358	0.11367	537.42	0.01842	0.0268	0.03526	0.04355	0.04977	537.42	0.01104	0.01538	0.01976	0.02163	0.02502
																22.61	0.03621									538.19	0.03479	0.05304	0.07481	0.09179	0.11175	538.19	0.01809	0.02626	0.03465	0.04264	0.04894	538.19	0.01082	0.01504	0.01943	0.0212	0.02448
																22.67	0.06028									538.96	0.03416	0.05193	0.0733	0.09001	0.10947	538.96	0.01773	0.02567	0.03389	0.0417	0.04783	538.96	0.01061	0.01485	0.01908	0.02074	0.02398
																22.73	0.09227									539.73	0.03361	0.05096	0.0721	0.08829	0.10737	539.73	0.01735	0.0252	0.03317	0.04081	0.04686	539.73	0.01039	0.01463	0.01868	0.02039	0.02351
																22.79	0.13191									540.49	0.0329	0.05018	0.07064	0.08639	0.10511	540.49	0.01698	0.0247	0.03257	0.04006	0.04587	540.49	0.01023	0.01428	0.01822	0.02001	0.02299
																22.85	0.17081									541.26	0.03242	0.04921	0.06932	0.08445	0.10294	541.26	0.01667	0.02419	0.03192	0.03918	0.0448	541.26	0.00998	0.01397	0.01787	0.01961	0.02254
																22.91	0.2135									542.03	0.03182	0.04815	0.06797	0.08277	0.10077	542.03	0.0163	0.02361	0.0312	0.0384	0.04376	542.03	0.00979	0.01375	0.01751	0.01918	0.02218
																22.97	0.2572									542.8	0.03108	0.04717	0.06666	0.08101	0.09863	542.8	0.01605	0.02318	0.03052	0.0377	0.04286	542.8	0.00957	0.01338	0.01705	0.01881	0.02183
																23.03	0.31116									543.57	0.0305	0.04614	0.06514	0.07918	0.09661	543.57	0.0158	0.02268	0.02987	0.0369	0.0419	543.57	0.00939	0.01306	0.01664	0.01834	0.02136
																23.09	0.36575									544.34	0.02982	0.04515	0.06357	0.07742	0.0947	544.34	0.01546	0.02227	0.02915	0.03602	0.04108	544.34	0.00916	0.01284	0.01635	0.01798	0.02085
																23.15	0.42625									545.11	0.02906	0.04411	0.06208	0.07558	0.09252	545.11	0.01511	0.02177	0.02858	0.0353	0.04027	545.11	0.00895	0.01258	0.01595	0.01748	0.0203
																23.21	0.48341									545.87	0.02836	0.04309	0.06077	0.07394	0.09055	545.87	0.01479	0.02146	0.02791	0.03449	0.03937	545.87	0.00872	0.01223	0.01556	0.01714	0.01979
																23.27	0.54924									546.64	0.02783	0.04209	0.05921	0.0723	0.08831	546.64	0.01445	0.02095	0.0273	0.03358	0.03838	546.64	0.00848	0.01192	0.01513	0.01673	0.01924
																23.33	0.60381									547.41	0.02714	0.04123	0.05792	0.07068	0.08606	547.41	0.01413	0.02045	0.0267	0.03272	0.03758	547.41	0.00831	0.01166	0.01477	0.01645	0.01884
																23.4	0.68307									548.18	0.02644	0.04007	0.05659	0.0691	0.08404	548.18	0.01391	0.0199	0.02613	0.03189	0.03662	548.18	0.00814	0.0114	0.01441	0.01598	0.01841
																23.45	0.74966									548.95	0.02575	0.03919	0.05515	0.06764	0.08205	548.95	0.01357	0.01936	0.02541	0.03107	0.03562	548.95	0.00798	0.01122	0.01413	0.01562	0.01798
																23.51	0.80292									549.71	0.02515	0.0383	0.05377	0.066	0.08008	549.71	0.01329	0.01882	0.02484	0.03037	0.03468	549.71	0.00782	0.01097	0.01376	0.0152	0.01758
																23.57	0.84658									550.48	0.02452	0.03745	0.05244	0.06426	0.07808	550.48	0.01291	0.01839	0.02421	0.02968	0.03381	550.48	0.00763	0.0107	0.01355	0.01475	0.01719
																23.63	0.87828									551.25	0.02394	0.03646	0.05126	0.06261	0.07626	551.25	0.01265	0.01789	0.02355	0.02901	0.03297	551.25	0.00741	0.0104	0.01317	0.01422	0.01669
																23.69	0.89717									552.02	0.02344	0.03565	0.05021	0.06104	0.07426	552.02	0.01222	0.01742	0.02288	0.02828	0.03221	552.02	0.00723	0.01016	0.0128	0.0139	0.01634
																23.75	0.90166									552.79	0.02291	0.03477	0.04898	0.05937	0.07252	552.79	0.01197	0.01703	0.02233	0.02762	0.03131	552.79	0.00706	0.00988	0.01246	0.0135	0.01597
																23.81	0.89362									553.55	0.02237	0.03389	0.04778	0.05788	0.07051	553.55	0.01167	0.01661	0.02178	0.02686	0.03058	553.55	0.00687	0.00964	0.01218	0.01317	0.0155
																23.87	0.87151									554.32	0.02185	0.03299	0.04667	0.05652	0.06859	554.32	0.0114	0.01622	0.0212	0.02607	0.02981	554.32	0.00676	0.00944	0.01182	0.01288	0.01506
																23.93	0.83278									555.09	0.02145	0.0322	0.04537	0.05528	0.06679	555.09	0.01107	0.01599	0.0207	0.02549	0.02897	555.09	0.00664	0.00923	0.0116	0.01266	0.01468
																23.99	0.77547									555.85	0.02087	0.03134	0.04401	0.05381	0.06492	555.85	0.01085	0.0156	0.0202	0.02488	0.02806	555.85	0.00639	0.00892	0.01132	0.01237	0.01427
																24.05	0.70338									556.62	0.0204	0.03047	0.04292	0.05258	0.06298	556.62	0.01045	0.01514	0.01968	0.02426	0.0273	556.62	0.00626	0.00867	0.01097	0.01205	0.01392
																24.11	0.61482									557.39	0.01982	0.0297	0.04175	0.05116	0.06133	557.39	0.01022	0.01481	0.0191	0.02367	0.02668	557.39	0.00611	0.00843	0.0107	0.01175	0.01356
																24.17	0.5464									558.16	0.01926	0.02886	0.04051	0.04972	0.05967	558.16	0.00998	0.01439	0.01859	0.02307	0.02592	558.16	0.00591	0.00816	0.0104	0.01141	0.01306
																24.23	0.48641									558.92	0.01867	0.02804	0.03941	0.04841	0.05811	558.92	0.00972	0.01396	0.01811	0.02245	0.02529	558.92	0.00571	0.00792	0.0101	0.01113	0.01267
																24.29	0.42747									559.69	0.01813	0.02723	0.03832	0.04703	0.05656	559.69	0.00945	0.01358	0.01764	0.02184	0.02457	559.69	0.00559	0.00774	0.00981	0.01083	0.01232
																24.35	0.37051									560.46	0.01759	0.02646	0.03712	0.0456	0.05508	560.46	0.00926	0.01328	0.01719	0.02111	0.02394	560.46	0.00538	0.00755	0.00951	0.01062	0.01196
																24.41	0.31636									561.22	0.01718	0.02569	0.03603	0.04433	0.05359	561.22	0.00881	0.01286	0.01665	0.02046	0.02312	561.22	0.00523	0.00734	0.00921	0.0103	0.01163
																24.47	0.26733									561.99	0.01671	0.02494	0.03497	0.04294	0.0521	561.99	0.00855	0.01251	0.01622	0.01984	0.02248	561.99	0.00509	0.00712	0.00888	0.01001	0.01132
																24.53	0.2198									562.76	0.01621	0.02419	0.03401	0.04158	0.05053	562.76	0.00829	0.01212	0.01569	0.01912	0.02174	562.76	0.00496	0.00691	0.00855	0.00966	0.01105
																24.59	0.17704									563.52	0.01575	0.02345	0.03301	0.04029	0.04902	563.52	0.00802	0.01176	0.01517	0.01857	0.02111	563.52	0.00481	0.00668	0.00834	0.0093	0.01072
																24.65	0.1353									564.29	0.01528	0.02286	0.03216	0.03905	0.04746	564.29	0.00777	0.01134	0.01468	0.01801	0.02047	564.29	0.0047	0.00646	0.0081	0.00897	0.01028
																24.71	0.10117									565.06	0.01476	0.02228	0.03124	0.03788	0.04608	565.06	0.00759	0.01098	0.01428	0.01745	0.01998	565.06	0.00458	0.00627	0.00787	0.00873	0.00996
																24.77	0.07462									565.82	0.01422	0.02162	0.03033	0.03681	0.0447	565.82	0.00732	0.01061	0.01373	0.01683	0.01934	565.82	0.00445	0.0061	0.00761	0.00841	0.0096
																24.83	0.06095									566.59	0.01372	0.02093	0.02935	0.03572	0.04339	566.59	0.00712	0.0103	0.01333	0.0164	0.01875	566.59	0.0043	0.00597	0.0074	0.00814	0.00931
																24.89	0.04767									567.35	0.01329	0.02034	0.02856	0.03463	0.04204	567.35	0.00694	0.01	0.01302	0.01585	0.01812	567.35	0.0042	0.0058	0.00712	0.0079	0.00898
																24.95	0.04271									568.12	0.0129	0.01959	0.02768	0.03362	0.04087	568.12	0.00676	0.00968	0.01266	0.01538	0.01753	568.12	0.00407	0.00561	0.00688	0.00763	0.00876
																25.01	0.04214									568.89	0.01254	0.01895	0.02683	0.0326	0.03955	568.89	0.00659	0.0094	0.01234	0.01498	0.01689	568.89	0.00393	0.00543	0.00672	0.00738	0.00845
																25.07	0.0577									569.65	0.01225	0.01837	0.02605	0.03155	0.0382	569.65	0.00643	0.00913	0.01201	0.01458	0.01643	569.65	0.00381	0.00526	0.00655	0.00718	0.00827
																25.13	0.07156									570.42	0.01193	0.01787	0.02521	0.03058	0.03695	570.42	0.00623	0.00884	0.01165	0.0141	0.01594	570.42	0.0037	0.00507	0.00638	0.00696	0.00796
																25.19	0.0983									571.18	0.01154	0.01725	0.02431	0.02971	0.03571	571.18	0.00601	0.00853	0.01121	0.01367	0.01541	571.18	0.00356	0.00486	0.00618	0.00675	0.00767
																25.25	0.10505									571.95	0.01119	0.01686	0.02351	0.02878	0.03467	571.95	0.0058	0.00832	0.01082	0.01324	0.01493	571.95	0.00344	0.00471	0.00603	0.00654	0.00747
																25.31	0.11221									572.72	0.0108	0.01624	0.02273	0.02786	0.03357	572.72	0.00567	0.00805	0.01048	0.0128	0.01451	572.72	0.0033	0.00456	0.00576	0.00629	0.00719
																25.37	0.12116									573.48	0.01049	0.01573	0.02192	0.02696	0.03261	573.48	0.00544	0.0077	0.0101	0.01239	0.01404	573.48	0.00319	0.0044	0.00559	0.00612	0.00695
																25.43	0.12888									574.25	0.01015	0.01516	0.0213	0.02601	0.03139	574.25	0.00526	0.00744	0.00975	0.01201	0.01361	574.25	0.00305	0.00425	0.0054	0.00592	0.00673
																25.49	0.13727									575.01	0.0098	0.01465	0.02052	0.02511	0.03042	575.01	0.00509	0.0072	0.00947	0.01158	0.01322	575.01	0.00296	0.00413	0.00519	0.00574	0.00651
																25.55	0.14278									575.78	0.00948	0.01408	0.01995	0.02429	0.02931	575.78	0.00491	0.00697	0.0092	0.01114	0.01274	575.78	0.00282	0.00396	0.00497	0.00555	0.00624
																25.61	0.14427									576.54	0.00921	0.01372	0.01939	0.0236	0.02829	576.54	0.00473	0.00678	0.00887	0.01074	0.01233	576.54	0.00274	0.0038	0.00482	0.00537	0.00613
																25.67	0.14319									577.31	0.00886	0.01325	0.01873	0.02282	0.02726	577.31	0.00458	0.00661	0.00861	0.01037	0.01186	577.31	0.00264	0.00368	0.00464	0.00514	0.00593
																25.73	0.14455									578.07	0.00851	0.01291	0.01808	0.02203	0.02652	578.07	0.00437	0.00635	0.00833	0.00996	0.01143	578.07	0.0026	0.00358	0.00445	0.00499	0.00568
																25.79	0.1424									578.84	0.0083	0.01259	0.01759	0.02131	0.02565	578.84	0.0042	0.00611	0.00799	0.00964	0.01102	578.84	0.00251	0.00347	0.00433	0.00482	0.00549
																25.85	0.14412									579.6	0.00803	0.01215	0.01687	0.0206	0.0248	579.6	0.00406	0.00591	0.00765	0.00938	0.01074	579.6	0.00247	0.00336	0.00422	0.00463	0.00532
																25.91	0.1436									580.37	0.00778	0.01169	0.01625	0.01989	0.02404	580.37	0.00394	0.00568	0.00741	0.00912	0.01039	580.37	0.0024	0.00331	0.00409	0.00451	0.0051
																25.97	0.14274									581.13	0.00753	0.01132	0.01566	0.0192	0.02321	581.13	0.00386	0.00552	0.00718	0.00881	0.01001	581.13	0.00231	0.00323	0.00394	0.00436	0.00489
																26.03	0.13672									581.9	0.00733	0.01093	0.01518	0.01865	0.02239	581.9	0.00382	0.00538	0.00697	0.00854	0.00967	581.9	0.00222	0.0031	0.00382	0.00416	0.00478
																26.09	0.12906									582.66	0.00701	0.01053	0.01466	0.01804	0.0216	582.66	0.00369	0.00522	0.00676	0.00824	0.00939	582.66	0.00214	0.003	0.00371	0.00403	0.00467
																26.15	0.12713									583.42	0.00679	0.01019	0.01421	0.01735	0.02089	583.42	0.00357	0.00499	0.00658	0.00791	0.00901	583.42	0.00204	0.00285	0.00354	0.00389	0.00451
																26.21	0.12081									584.19	0.00659	0.00984	0.01378	0.0167	0.02022	584.19	0.00341	0.00484	0.0063	0.00758	0.00863	584.19	0.00201	0.00274	0.00344	0.00376	0.00439
																26.27	0.12193									584.95	0.00632	0.00942	0.0134	0.01607	0.0195	584.95	0.00329	0.0047	0.00603	0.00726	0.00833	584.95	0.00195	0.00263	0.00331	0.00361	0.00425
																26.33	0.11841									585.72	0.00611	0.00905	0.01287	0.01543	0.01885	585.72	0.00311	0.00448	0.00578	0.00702	0.00803	585.72	0.00187	0.00251	0.0032	0.00352	0.00406
																26.39	0.11657									586.48	0.00598	0.00874	0.01242	0.01488	0.01827	586.48	0.00301	0.00434	0.00559	0.00678	0.00771	586.48	0.0018	0.00243	0.00302	0.0034	0.00383
																26.45	0.11434									587.25	0.00575	0.00842	0.01194	0.01452	0.01756	587.25	0.00288	0.0042	0.00537	0.00655	0.00745	587.25	0.00176	0.00241	0.00292	0.00329	0.0037
																26.51	0.11307									588.01	0.0055	0.00809	0.0115	0.01398	0.01697	588.01	0.00281	0.00403	0.00525	0.00635	0.00722	588.01	0.00164	0.00229	0.00279	0.00313	0.00351
																26.57	0.10849									588.77	0.00534	0.0078	0.01106	0.01343	0.01636	588.77	0.0027	0.00382	0.00508	0.00615	0.00698	588.77	0.00156	0.00219	0.00272	0.00307	0.00339
																26.63	0.10658									589.54	0.00516	0.00759	0.01069	0.01301	0.01573	589.54	0.00264	0.00371	0.00491	0.00591	0.00672	589.54	0.00152	0.00212	0.00261	0.00291	0.00328
																26.69	0.10037									590.3	0.00493	0.00728	0.01025	0.01248	0.01508	590.3	0.00259	0.00354	0.00472	0.00569	0.00647	590.3	0.00147	0.00204	0.00258	0.00283	0.00321
																26.75	0.10136									591.07	0.00479	0.00706	0.00996	0.01192	0.01451	591.07	0.00251	0.00339	0.00456	0.00548	0.00625	591.07	0.00142	0.00195	0.0025	0.00272	0.00306
																26.81	0.10185									591.83	0.00463	0.00684	0.00958	0.01151	0.01394	591.83	0.0024	0.00327	0.00438	0.00528	0.00601	591.83	0.00139	0.00192	0.00243	0.00269	0.00298
																26.87	0.10447									592.59	0.00447	0.00661	0.00919	0.01117	0.01347	592.59	0.00228	0.00315	0.0042	0.00507	0.00578	592.59	0.00137	0.00185	0.00235	0.00258	0.00287
																26.93	0.10276									593.36	0.00427	0.00631	0.00887	0.01074	0.01307	593.36	0.00218	0.00305	0.00407	0.0049	0.00561	593.36	0.00134	0.00179	0.00227	0.00254	0.00279
																26.99	0.10544									594.12	0.00412	0.00606	0.00861	0.01039	0.01265	594.12	0.00209	0.00298	0.00393	0.00474	0.00544	594.12	0.0013	0.00172	0.00217	0.00242	0.0027
																27.05	0.10621									594.88	0.00394	0.00582	0.00828	0.01	0.01222	594.88	0.00202	0.00291	0.00376	0.00455	0.00523	594.88	0.00127	0.00169	0.00214	0.00237	0.00264
																27.11	0.10416									595.65	0.00379	0.00558	0.00799	0.00959	0.01177	595.65	0.00194	0.0028	0.00361	0.00436	0.00504	595.65	0.00123	0.00166	0.00208	0.00224	0.00253
																27.17	0.10769									596.41	0.00364	0.00539	0.00769	0.0092	0.0113	596.41	0.00187	0.0027	0.00346	0.0042	0.00481	596.41	0.00117	0.00161	0.002	0.00213	0.00244
																27.23	0.1138									597.17	0.00355	0.00522	0.00743	0.00891	0.01084	597.17	0.00183	0.00263	0.00333	0.0041	0.00469	597.17	0.00111	0.00158	0.00195	0.00204	0.00233
																27.29	0.12268									597.94	0.00344	0.00508	0.00712	0.00856	0.01035	597.94	0.00174	0.00254	0.00319	0.00394	0.00448	597.94	0.00108	0.0015	0.00187	0.00198	0.00222
																27.35	0.12399									598.7	0.00335	0.00488	0.00685	0.00825	0.00997	598.7	0.00169	0.00242	0.0031	0.00386	0.00434	598.7	0.00105	0.00145	0.00179	0.00187	0.00214
																27.41	0.13193									599.46	0.00323	0.0047	0.0066	0.00797	0.00957	599.46	0.00163	0.00231	0.00297	0.00374	0.00417	599.46	0.00101	0.00138	0.00171	0.00182	0.00206
																27.47	0.13874									600.22	0.00314	0.00454	0.00637	0.00762	0.00927	600.22	0.00156	0.00222	0.00284	0.00357	0.004	600.22	0.000977	0.00133	0.00164	0.00178	0.00197
																27.53	0.14134									600.99	0.00303	0.00439	0.00612	0.00736	0.00891	600.99	0.00145	0.0021	0.00274	0.00339	0.00381	600.99	0.000937	0.00126	0.00159	0.00172	0.00192
																27.59	0.1417									601.75	0.00289	0.0042	0.00587	0.00708	0.00866	601.75	0.00142	0.00201	0.00264	0.00327	0.00363	601.75	0.000907	0.00121	0.00153	0.00164	0.00187
																27.65	0.14539									602.51	0.00279	0.00405	0.00569	0.00683	0.00834	602.51	0.00136	0.00197	0.00256	0.0031	0.00345	602.51	0.000862	0.00113	0.00146	0.0016	0.00179
																27.71	0.14136									603.27	0.00267	0.0039	0.0055	0.00657	0.00798	603.27	0.00131	0.0019	0.00246	0.00298	0.00329	603.27	0.00085	0.00106	0.00141	0.00153	0.00174
																27.77	0.13321									604.04	0.00255	0.00376	0.00527	0.00634	0.00769	604.04	0.00128	0.00181	0.00241	0.00287	0.00319	604.04	0.00082	0.00103	0.00137	0.0015	0.00171
																27.83	0.12563									604.8	0.00244	0.00359	0.00505	0.00606	0.0074	604.8	0.00126	0.00176	0.00235	0.0028	0.00308	604.8	0.000813	0.00101	0.00132	0.00142	0.00166
																27.9	0.1035									605.56	0.00237	0.00344	0.00485	0.00583	0.00709	605.56	0.00122	0.00168	0.00228	0.00273	0.00302	605.56	0.000771	0.000988	0.00127	0.00136	0.00159
																27.96	0.07323									606.32	0.00225	0.00328	0.00464	0.0056	0.00684	606.32	0.00118	0.00161	0.00221	0.00264	0.00291	606.32	0.000703	0.000969	0.00121	0.00126	0.00152
																28.02	0.05159									607.09	0.00221	0.00321	0.00445	0.00541	0.00665	607.09	0.00112	0.00157	0.00217	0.00253	0.00283	607.09	0.000657	0.000946	0.00116	0.00121	0.00146
																28.08	0.04417									607.85	0.00211	0.00307	0.00432	0.00524	0.0064	607.85	0.00108	0.00154	0.00209	0.00247	0.00278	607.85	0.000624	0.00089	0.00109	0.00115	0.00138
																28.14	0.0397									608.61	0.00207	0.00296	0.0042	0.00507	0.00622	608.61	0.00102	0.00145	0.00197	0.00233	0.00261	608.61	0.000571	0.000851	0.00101	0.00114	0.00129
																28.2	0.05414									609.37	0.00201	0.00287	0.00407	0.00489	0.00599	609.37	0.000987	0.00139	0.0019	0.00222	0.0025	609.37	0.000539	0.000796	0.000957	0.0011	0.00122
																28.26	0.0763									610.13	0.00193	0.00279	0.00389	0.0047	0.00572	610.13	0.000934	0.00132	0.00181	0.00214	0.00242	610.13	0.000539	0.000778	0.000963	0.00112	0.0012
																28.32	0.10456									610.9	0.00187	0.00262	0.00373	0.00456	0.00554	610.9	0.000916	0.00129	0.00171	0.00209	0.00234	610.9	0.000524	0.000766	0.000892	0.00108	0.00116
																28.38	0.1383									611.66	0.00177	0.00252	0.00357	0.00436	0.0053	611.66	0.000897	0.00127	0.00167	0.00203	0.00226	611.66	0.000523	0.000753	0.0009	0.00107	0.00111
																28.44	0.17474									612.42	0.00169	0.00245	0.00343	0.00425	0.00506	612.42	0.00088	0.00127	0.00164	0.002	0.00222	612.42	0.000509	0.000718	0.000882	0.00102	0.00109
																28.5	0.21431									613.18	0.0016	0.00235	0.0033	0.00407	0.00485	613.18	0.000857	0.00123	0.0016	0.00195	0.00213	613.18	0.000497	0.000713	0.000885	0.000988	0.00106
																28.56	0.26116									613.94	0.00153	0.00223	0.00317	0.00393	0.00469	613.94	0.000828	0.00118	0.00155	0.00187	0.00202	613.94	0.000474	0.00066	0.000833	0.000916	0.000992
																28.62	0.31185									614.7	0.00147	0.00218	0.0031	0.00377	0.00449	614.7	0.000789	0.0011	0.00149	0.00179	0.00193	614.7	0.000465	0.000605	0.000818	0.000886	0.000956
																28.68	0.36054									615.46	0.00146	0.00211	0.003	0.00363	0.00435	615.46	0.000749	0.00102	0.00142	0.00173	0.00184	615.46	0.000439	0.000576	0.000777	0.000834	0.000945
																28.74	0.41222									616.23	0.00138	0.00201	0.00288	0.00345	0.00421	616.23	0.000722	0.000959	0.00135	0.00164	0.00173	616.23	0.000424	0.000537	0.000741	0.000809	0.000923
																28.8	0.46238									616.99	0.00132	0.00195	0.00278	0.00329	0.00405	616.99	0.000673	0.000934	0.00127	0.00153	0.00168	616.99	0.000415	0.000535	0.000704	0.00079	0.000892
																28.86	0.5106									617.75	0.00133	0.00191	0.00273	0.00318	0.00394	617.75	0.000646	0.000919	0.00123	0.00148	0.00165	617.75	0.000433	0.000523	0.000683	0.000798	0.000886
																28.92	0.56852									618.51	0.00127	0.00184	0.00258	0.00308	0.00383	618.51	0.000631	0.000892	0.0012	0.00141	0.00159	618.51	0.000432	0.000514	0.000686	0.000769	0.00085
																28.98	0.65511									619.27	0.00122	0.00177	0.00249	0.003	0.0037	619.27	0.000594	0.000837	0.00113	0.00131	0.00151	619.27	0.000409	0.000502	0.000666	0.000749	0.000798
																29.04	0.73234									620.03	0.00117	0.00172	0.00239	0.00291	0.00356	620.03	0.000547	0.000796	0.00109	0.00127	0.00149	620.03	0.000386	0.000467	0.000648	0.000716	0.000743
																29.1	0.79789									620.79	0.00111	0.00166	0.0023	0.00282	0.00343	620.79	0.000539	0.000796	0.00104	0.00124	0.00142	620.79	0.000354	0.00043	0.000611	0.000658	0.000708
																29.16	0.8486									621.55	0.00105	0.00159	0.00217	0.00271	0.00326	621.55	0.000533	0.000756	0.001	0.00121	0.00137	621.55	0.000348	0.00043	0.000596	0.00065	0.000677
																29.22	0.89651									622.31	0.00102	0.00153	0.00213	0.00262	0.00314	622.31	0.00053	0.000721	0.000945	0.00119	0.00134	622.31	0.000308	0.000439	0.000562	0.000621	0.000668
																29.28	0.9206									623.07	0.00097	0.00148	0.002	0.00249	0.00301	623.07	0.000513	0.000713	0.000919	0.00113	0.0013	623.07	0.000276	0.000404	0.000542	0.000578	0.000622
																29.34	0.93548									623.83	0.000939	0.00139	0.00193	0.00237	0.00288	623.83	0.00052	0.00072	0.000898	0.00107	0.00124	623.83	0.000259	0.000405	0.000499	0.000544	0.000605
																29.4	0.93605									624.59	0.000951	0.00134	0.00186	0.00231	0.00279	624.59	0.000482	0.000642	0.000851	0.00101	0.00118	624.59	0.000265	0.000387	0.000467	0.000544	0.000614
																29.46	0.91633									625.35	0.00092	0.00129	0.00181	0.00225	0.00269	625.35	0.000465	0.000619	0.000802	0.000966	0.00114	625.35	0.000245	0.000359	0.000438	0.000518	0.000603
																29.53	0.87834									626.11	0.000877	0.00124	0.00174	0.00216	0.00256	626.11	0.000422	0.000605	0.000777	0.000927	0.00112	626.11	0.000228	0.000324	0.00043	0.000501	0.000546
																29.59	0.8282									626.87	0.000848	0.00122	0.00175	0.0021	0.0025	626.87	0.000378	0.000573	0.000751	0.000924	0.00107	626.87	0.000245	0.000309	0.000389	0.000475	0.000546
																29.65	0.76247									627.63	0.000832	0.00119	0.00169	0.00205	0.00243	627.63	0.000349	0.000507	0.000708	0.000899	0.00103	627.63	0.000272	0.000333	0.000422	0.000479	0.00057
																29.71	0.67797									628.39	0.000768	0.00115	0.00162	0.00197	0.00235	628.39	0.000364	0.000533	0.0007	0.00089	0.00102	628.39	0.00026	0.000351	0.000416	0.00047	0.00052
																29.77	0.60464									629.15	0.000736	0.00113	0.00155	0.00188	0.00226	629.15	0.000332	0.000542	0.000703	0.000862	0.000959	629.15	0.00024	0.000357	0.000402	0.000438	0.000483
																29.83	0.54444									629.91	0.000671	0.00107	0.00146	0.00179	0.00219	629.91	0.000329	0.000536	0.000679	0.000794	0.000897	629.91	0.00026	0.00036	0.000384	0.000423	0.000497
																29.89	0.48339									630.67	0.000656	0.00101	0.00136	0.00171	0.00211	630.67	0.000358	0.000559	0.000653	0.000779	0.000867	630.67	0.00026	0.000351	0.00039	0.000417	0.000468
																29.95	0.42286									631.43	0.000637	0.000993	0.00132	0.00166	0.00201	631.43	0.000335	0.00056	0.000642	0.000774	0.000827	631.43	0.000228	0.000307	0.000349	0.000386	0.000404
																30.01	0.36888									632.19	0.000621	0.000942	0.00127	0.00161	0.00196	632.19	0.000317	0.000515	0.000614	0.000758	0.000799	632.19	0.000231	0.000278	0.000349	0.000364	0.000385
																30.07	0.31954									632.95	0.000597	0.000918	0.00123	0.00157	0.00189	632.95	0.000337	0.000483	0.000576	0.000728	0.000784	632.95	0.000225	0.000257	0.000354	0.000332	0.000394
																30.13	0.27465									633.71	0.000603	0.000882	0.00121	0.00154	0.00182	633.71	0.000322	0.000462	0.000561	0.000719	0.000769	633.71	0.000175	0.000198	0.000287	0.000288	0.000321
																30.19	0.22186									634.47	0.000585	0.000867	0.00118	0.00151	0.00172	634.47	0.000313	0.000418	0.000546	0.000672	0.00076	634.47	0.000143	0.000201	0.000258	0.000273	0.000318
																30.25	0.17838									635.23	0.000576	0.000823	0.00116	0.00147	0.00164	635.23	0.000307	0.000421	0.000569	0.000666	0.000753	635.23	0.000128	0.000189	0.000234	0.000247	0.000309
																30.31	0.14012									635.99	0.000538	0.000803	0.00111	0.00139	0.00154	635.99	0.000284	0.000392	0.000537	0.00059	0.000713	635.99	0.000114	0.000169	0.000208	0.000235	0.000303
																30.37	0.10302									636.75	0.000523	0.000785	0.0011	0.00134	0.00149	636.75	0.000258	0.00038	0.000513	0.000558	0.000698	636.75	0.000102	0.000157	0.000179	0.000224	0.000274
																30.43	0.0824									637.51	0.00052	0.000755	0.00107	0.00127	0.00144	637.51	0.000243	0.000344	0.000478	0.000525	0.000645	637.51	0.000134	0.000186	0.000228	0.000238	0.000302
																30.49	0.06666									638.27	0.000502	0.000737	0.00104	0.00125	0.00144	638.27	0.000231	0.00035	0.000461	0.000522	0.000627	638.27	0.000148	0.000175	0.000225	0.000238	0.000291
																30.55	0.0595									639.02	0.000481	0.000713	0.000983	0.0012	0.00142	639.02	0.000243	0.000315	0.000402	0.000484	0.000618	639.02	0.000154	0.000172	0.000228	0.000243	0.000267
																30.61	0.05862									639.78	0.000502	0.000716	0.000986	0.00118	0.00141	639.78	0.000231	0.00033	0.00039	0.00051	0.000566	639.78	0.000145	0.000169	0.000222	0.00022	0.000259
																30.67	0.07406									640.54	0.000484	0.00067	0.00092	0.00116	0.00138	640.54	0.000249	0.000332	0.000385	0.000536	0.000557	640.54	0.000169	0.00018	0.000239	0.000264	0.000285
																30.73	0.10327									641.3	0.000467	0.000681	0.000887	0.00116	0.00136	641.3	0.000286	0.000364	0.000414	0.000559	0.00058	641.3	0.000154	0.000166	0.000219	0.000261	0.00027
																30.79	0.14044									642.06	0.000429	0.000623	0.000823	0.00109	0.00131	642.06	0.000266	0.000341	0.000381	0.000542	0.000533	642.06	0.00016	0.000157	0.000222	0.000261	0.000279
																30.85	0.15056									642.82	0.000435	0.000597	0.000812	0.00106	0.00129	642.82	0.000269	0.000335	0.000385	0.000548	0.000519	642.82	0.000137	0.000142	0.00021	0.000249	0.000267
																30.91	0.16007									643.58	0.000408	0.000559	0.000771	0.00102	0.00125	643.58	0.000263	0.000324	0.000396	0.00053	0.000551	643.58	0.000128	0.000131	0.000213	0.000255	0.000244
																30.97	0.16953									644.33	0.000362	0.000521	0.000739	0.000955	0.00119	644.33	0.000219	0.000277	0.000376	0.000487	0.000505	644.33	0.000113	0.000113	0.000178	0.00022	0.000206
																31.03	0.17953									645.09	0.000342	0.000487	0.000702	0.00092	0.00111	645.09	0.000199	0.000254	0.000335	0.000487	0.000476	645.09	0.000113	0.000125	0.000173	0.000226	0.000212
																31.09	0.1809									645.85	0.000365	0.000484	0.000696	0.000889	0.00105	645.85	0.000228	0.000254	0.000362	0.000484	0.00049	645.85	0.00011	0.000134	0.000152	0.00022	0.000189
																31.15	0.18556									646.61	0.000301	0.000464	0.00065	0.000822	0.00101	646.61	0.000211	0.00026	0.000341	0.000464	0.000502	646.61	0.000131	0.000143	0.000144	0.000217	0.000195
																31.21	0.17943									647.37	0.000269	0.000461	0.000618	0.00081	0.00095	647.37	0.00022	0.000231	0.000336	0.00045	0.00047	647.37	0.000134	0.000148	0.000132	0.000191	0.000209
																31.27	0.16967									648.12	0.000304	0.000455	0.000618	0.000807	0.000938	648.12	0.00024	0.000251	0.000344	0.000441	0.000491	648.12	0.000148	0.000178	0.000152	0.000186	0.000233
																31.33	0.16249									648.88	0.000302	0.000444	0.000612	0.000749	0.000967	648.88	0.000211	0.000234	0.000347	0.000394	0.00047	648.88	0.000145	0.000166	0.000158	0.000186	0.000239
																31.39	0.15383									649.64	0.000273	0.000427	0.000584	0.000718	0.000942	649.64	0.000179	0.000234	0.000324	0.000371	0.000456	649.64	0.000137	0.00016	0.000141	0.000171	0.000236
																31.45	0.14029									650.4	0.000305	0.000421	0.000598	0.000744	0.000954	650.4	0.000173	0.000222	0.000327	0.000348	0.000407	650.4	0.000114	0.000128	0.000155	0.000171	0.000213
																31.51	0.12983									651.16	0.000328	0.000424	0.000593	0.000724	0.000951	651.16	0.000165	0.000243	0.000304	0.000328	0.000389	651.16	0.000117	0.000128	0.000176	0.000189	0.000192
																31.57	0.1217									651.91	0.00027	0.000409	0.000566	0.00066	0.000907	651.91	0.000156	0.000231	0.000289	0.000319	0.000366	651.91	8.2e-05	0.000102	0.000167	0.0002	0.000154
																31.63	0.11542									652.67	0.000256	0.000392	0.000576	0.000646	0.000829	652.67	0.000168	0.000264	0.000287	0.000337	0.000372	652.67	7.3e-05	9e-05	0.00015	0.00018	0.000131
																31.69	0.10911									653.43	0.000273	0.000401	0.000588	0.000635	0.000821	653.43	0.00015	0.000246	0.000272	0.000322	0.000355	653.43	6.1e-05	8.8e-05	0.000165	0.000195	0.000131
																31.75	0.1082									654.18	0.000221	0.000378	0.000541	0.0006	0.000725	654.18	0.00015	0.000241	0.000249	0.000308	0.000364	654.18	6.7e-05	0.000102	0.00015	0.000183	0.000137
																31.82	0.11132									654.94	0.000206	0.000325	0.000529	0.000582	0.000699	654.94	0.000133	0.000214	0.000237	0.000305	0.000355	654.94	7.6e-05	9.9e-05	0.00015	0.000186	0.000152
																31.88	0.11516									655.7	0.000212	0.000293	0.000515	0.000574	0.000699	655.7	0.00013	0.000214	0.000246	0.000305	0.000358	655.7	7.3e-05	6.4e-05	0.000121	0.000151	0.000143
																31.94	0.1121									656.46	0.000206	0.000291	0.000463	0.000586	0.000706	656.46	0.000107	0.000174	0.000247	0.000273	0.000323	656.46	7.3e-05	8.5e-05	0.000121	0.000157	0.000155
																32	0.09689									657.21	0.000177	0.000259	0.000446	0.000569	0.000685	657.21	0.00011	0.000177	0.000258	0.000285	0.000318	657.21	7e-05	7e-05	0.000115	0.000113	0.000134
																32.06	0.09686									657.97	0.000207	0.000273	0.000443	0.000563	0.000695	657.97	0.000107	0.000177	0.000279	0.000262	0.000289	657.97	7.6e-05	8.2e-05	0.000106	0.000122	0.000149
																32.12	0.08716									658.73	0.000207	0.000294	0.000455	0.000537	0.000671	658.73	0.00013	0.000188	0.000261	0.000256	0.000303	658.73	7e-05	0.000111	0.000104	0.000146	0.000158
																32.18	0.08435									659.48	0.00021	0.000312	0.000449	0.000526	0.000631	659.48	0.000125	0.000148	0.000224	0.000215	0.000268	659.48	8.2e-05	0.000144	0.000115	0.000178	0.000149
																32.24	0.09533									660.24	0.000192	0.000283	0.000432	0.000485	0.00061	660.24	0.000136	0.000139	0.000209	0.000204	0.000257	660.24	9.1e-05	0.000144	0.000101	0.000149	0.000138
																32.3	0.09724									661	0.000166	0.000262	0.000385	0.000465	0.000567	661	0.000128	0.000127	0.000177	0.000166	0.000239	661	0.000111	0.000179	0.000107	0.000187	0.000176
																32.36	0.09508									661.75	0.00014	0.000245	0.000356	0.000427	0.000549	661.75	0.000139	0.000118	0.000153	0.000189	0.000242	661.75	0.000108	0.00017	0.000121	0.00017	0.00017
																32.42	0.10551									662.51	0.000116	0.000236	0.000324	0.000421	0.000547	662.51	9.3e-05	9.2e-05	0.000145	0.00018	0.000213	662.51	0.0001	0.000132	0.00011	0.000131	0.00015
																32.48	0.11482									663.27	0.000119	0.000242	0.000315	0.000433	0.000547	663.27	0.000101	0.00013	0.000165	0.000216	0.000228	663.27	8.8e-05	0.000115	0.000101	0.000105	0.000161
																32.54	0.12425									664.02	0.000119	0.000263	0.000321	0.000433	0.000536	664.02	9.9e-05	0.000139	0.000171	0.000222	0.00024	664.02	6.2e-05	7.9e-05	0.00011	0.000123	0.000147
																32.6	0.13122									664.78	0.000146	0.000272	0.000345	0.00044	0.000548	664.78	8.7e-05	0.000133	0.000177	0.000234	0.000228	664.78	3.8e-05	7.4e-05	0.000119	0.000105	0.000132
																32.66	0.13923									665.53	0.000143	0.000257	0.000351	0.000422	0.000572	665.53	7.8e-05	0.000116	0.000186	0.00021	0.000225	665.53	4.7e-05	7.4e-05	0.000104	0.00012	0.000121
																32.72	0.15394									666.29	0.000167	0.000243	0.000331	0.00039	0.000554	666.29	0.000122	0.000151	0.000204	0.000225	0.000252	666.29	5.6e-05	8.8e-05	9.8e-05	0.000135	0.000115
																32.78	0.16052									667.05	0.000176	0.000231	0.000328	0.000373	0.000558	667.05	0.000117	0.000146	0.000198	0.000193	0.000246	667.05	5.9e-05	8.9e-05	0.000104	0.000138	8.8e-05
																32.84	0.16705									667.8	0.000185	0.000228	0.000352	0.000367	0.000538	667.8	0.000102	0.000116	0.000187	0.000164	0.000226	667.8	5.9e-05	0.0001	0.000104	0.000135	8.2e-05
																32.9	0.17229									668.56	0.000173	0.000226	0.000338	0.00035	0.000515	668.56	0.000137	0.00014	0.000172	0.000161	0.000232	668.56	4.7e-05	8e-05	8.7e-05	0.000138	5.3e-05
																32.96	0.17372									669.31	0.0002	0.00025	0.000332	0.00038	0.00048	669.31	0.000126	0.000167	0.000158	0.000173	0.000244	669.31	2.9e-05	7.1e-05	7.8e-05	0.000124	5.6e-05
																33.02	0.17055									670.07	0.000185	0.000247	0.000353	0.000383	0.000465	670.07	0.000117	0.00014	0.000161	0.000155	0.000238	670.07	6e-06	6.8e-05	6.6e-05	0.0001	4.7e-05
																33.08	0.1701									670.83	0.000173	0.00025	0.000356	0.000366	0.000442	670.83	0.000114	0.000111	0.000158	0.000173	0.000251	670.83	-6e-06	5.6e-05	6e-05	7.6e-05	5.3e-05
																33.14	0.18092									671.58	0.000177	0.000241	0.000321	0.000375	0.000437	671.58	0.000132	0.000149	0.000164	0.0002	0.000272	671.58	-3e-06	5.9e-05	6e-05	7.3e-05	5.9e-05
																33.2	0.18992									672.34	0.000171	0.000227	0.000333	0.000369	0.000434	672.34	0.000147	0.000155	0.000197	0.000227	0.000293	672.34	-6e-06	5e-05	5.1e-05	6.2e-05	6.8e-05
																33.26	0.1918									673.09	0.000141	0.000194	0.000307	0.000346	0.000411	673.09	0.000141	0.000129	0.0002	0.000197	0.000248	673.09	3.9e-05	9.2e-05	8.7e-05	8.5e-05	8.9e-05
																33.32	0.19957									673.85	0.000138	0.000182	0.000283	0.000355	0.000414	673.85	0.00012	0.00012	0.000194	0.00018	0.000237	673.85	5e-05	9.2e-05	9.6e-05	8.8e-05	0.00011
																33.38	0.1994									674.6	0.000136	0.000165	0.000263	0.000367	0.000402	674.6	0.000126	0.000123	0.000182	0.000174	0.000216	674.6	4.2e-05	9.8e-05	7.5e-05	8.9e-05	0.00011
																33.44	0.19923									675.36	0.000115	0.000132	0.000251	0.000335	0.000385	675.36	9.4e-05	0.000102	0.000168	0.000159	0.000204	675.36	6.8e-05	9.8e-05	8.1e-05	7.7e-05	0.000107
																33.5	0.18272									676.11	0.000115	0.000135	0.000236	0.000329	0.000379	676.11	7.9e-05	8.7e-05	0.000156	0.00015	0.000192	676.11	5.7e-05	8.3e-05	9e-05	5e-05	9.8e-05
																33.56	0.15537									676.87	0.000133	0.000138	0.000284	0.000329	0.000391	676.87	9.7e-05	0.000111	0.000162	0.000174	0.000199	676.87	2.4e-05	4.5e-05	5.8e-05	2.6e-05	5.3e-05
																33.62	0.1319									677.62	0.000127	0.000148	0.000276	0.000321	0.000374	677.62	7.9e-05	9.1e-05	0.000138	0.00016	0.000154	677.62	4.2e-05	4.2e-05	7e-05	3.2e-05	3.9e-05
																33.68	0.11787									678.38	0.000145	0.000163	0.000291	0.000333	0.000384	678.38	4.3e-05	7.9e-05	0.000105	0.000118	0.000133	678.38	4.2e-05	4.5e-05	8.2e-05	4.4e-05	3.3e-05
																33.74	0.10484									679.13	0.000142	0.000172	0.000282	0.000322	0.000378	679.13	7e-05	9.4e-05	0.000109	0.000118	0.000136	679.13	1.5e-05	2.4e-05	4.9e-05	4.7e-05	6e-06
																33.8	0.10171									679.89	0.000155	0.000184	0.000283	0.000358	0.000363	679.89	7e-05	8.2e-05	0.000106	0.000109	0.000122	679.89	3e-05	2.1e-05	3.7e-05	9.5e-05	-3e-06
																33.86	0.11738									680.64	0.000137	0.000181	0.000247	0.000341	0.00034	680.64	4.7e-05	7.3e-05	8.5e-05	8.2e-05	0.000131	680.64	3.6e-05	5.1e-05	5.2e-05	9.8e-05	1.2e-05
																33.92	0.13669									681.4	0.000128	0.000172	0.000238	0.000332	0.000331	681.4	5.3e-05	8.2e-05	8.5e-05	7.9e-05	0.000143	681.4	1.8e-05	5.1e-05	2.8e-05	8.6e-05	-3e-06
																33.98	0.16948									682.15	0.00011	0.000176	0.00023	0.000308	0.000341	682.15	8e-05	0.000109	0.000109	0.000122	0.000158	682.15	2.7e-05	5.4e-05	4e-05	8.1e-05	1.2e-05
																34.04	0.20327									682.9	0.00011	0.000194	0.000227	0.000318	0.000341	682.9	7.7e-05	0.0001	8.8e-05	0.000116	0.000155	682.9	1.8e-05	4.2e-05	4.9e-05	8.4e-05	1.8e-05
																34.1	0.23732									683.66	9.2e-05	0.000164	0.000206	0.000264	0.000336	683.66	5e-05	9.5e-05	7.3e-05	7.1e-05	0.000141	683.66	2.1e-05	4.5e-05	5.2e-05	4.8e-05	3.3e-05
																34.16	0.27708									684.41	0.000122	0.000179	0.000197	0.000249	0.000342	684.41	5.3e-05	8.3e-05	7.9e-05	8.3e-05	0.000141	684.41	1.5e-05	2.1e-05	4e-05	4.5e-05	3.6e-05
																34.22	0.32986									685.17	0.000129	0.000161	0.000216	0.000264	0.000354	685.17	7.4e-05	0.000107	9.8e-05	0.000125	0.000183	685.17	1.2e-05	1.5e-05	5.5e-05	3.9e-05	2.4e-05
																34.28	0.37697									685.92	0.000105	0.000122	0.000195	0.000228	0.0003	685.92	5.6e-05	8e-05	9.8e-05	0.000107	0.000177	685.92	9e-06	9e-06	5.6e-05	3.3e-05	1.5e-05
																34.34	0.42639									686.67	0.000102	0.000107	0.000174	0.000219	0.00027	686.67	3.8e-05	4.7e-05	0.000104	8.6e-05	0.000153	686.67	6e-06	9e-06	4.7e-05	2e-05	1.2e-05
																34.4	0.47904									687.43	9.3e-05	0.000123	0.000177	0.000229	0.000259	687.43	4.1e-05	3.7e-05	9.8e-05	9.8e-05	0.000144	687.43	2.1e-05	5.5e-05	7.7e-05	4.2e-05	1.5e-05
																34.46	0.5338									688.18	3.8e-05	9.2e-05	0.000165	0.000235	0.000228	688.18	2.6e-05	5e-05	8.6e-05	8.6e-05	0.000141	688.18	2.1e-05	4.6e-05	8.6e-05	2.7e-05	3e-06
																34.52	0.58753									688.94	4.7e-05	0.000102	0.000153	0.000211	0.00021	688.94	2.3e-05	5.3e-05	8e-05	6.2e-05	0.000123	688.94	1.5e-05	4.9e-05	6.8e-05	2.4e-05	3e-05
																34.58	0.65276									689.69	0.000102	0.000144	0.000174	0.000248	0.000241	689.69	3.5e-05	6.5e-05	8.3e-05	5.6e-05	0.000123	689.69	1.5e-05	6.1e-05	5e-05	3.6e-05	3e-06
																34.64	0.71564									690.44	6.6e-05	0.000117	0.000184	0.000221	0.000235	690.44	5.9e-05	7.7e-05	9.8e-05	5.9e-05	0.000139	690.44	2.7e-05	7e-05	4.7e-05	3.3e-05	3e-06
																34.7	0.76392									691.2	5.7e-05	0.000117	0.000181	0.000209	0.00026	691.2	5.6e-05	9.6e-05	0.000102	7.8e-05	0.000136	691.2	6e-06	3.7e-05	4e-06	2.4e-05	-1.6e-05
																34.76	0.80459									691.95	9.3e-05	0.000124	0.000206	0.000209	0.000294	691.95	6.6e-05	7.4e-05	0.000108	9e-05	0.000124	691.95	3e-06	2.4e-05	1e-06	3.6e-05	-9e-06
																34.82	0.84584									692.7	8.4e-05	0.000117	0.000181	0.000194	0.000276	692.7	7.2e-05	4.1e-05	0.000102	9.9e-05	7.8e-05	692.7	1.2e-05	0	-5e-06	2.4e-05	-1.6e-05
																34.88	0.87915									693.46	5.7e-05	0.000105	0.000166	0.000179	0.00027	693.46	7.2e-05	3.2e-05	9.9e-05	8.1e-05	6.6e-05	693.46	-3e-06	-1.2e-05	-1.4e-05	1.2e-05	-6e-06
																34.94	0.89616									694.21	8.8e-05	9e-05	0.000167	0.000183	0.000259	694.21	7.2e-05	3.5e-05	9.6e-05	0.000109	8.5e-05	694.21	-1.2e-05	6e-06	-1.4e-05	1.2e-05	1.2e-05
																35	0.8928									694.96	0.000116	0.000103	0.000164	0.000198	0.000237	694.96	6.9e-05	7e-06	0.000102	0.000103	9.4e-05	694.96	6e-06	9e-06	-1.4e-05	2.7e-05	3.7e-05
																35.06	0.86918									695.72	0.0001	9.3e-05	0.000142	0.000192	0.000241	695.72	8.2e-05	1.6e-05	0.000112	8.7e-05	0.000103	695.72	6e-06	1.8e-05	-1.4e-05	1.2e-05	2.7e-05
																35.12	0.84084									696.47	9.1e-05	7.8e-05	0.000133	0.000189	0.000223	696.47	7.6e-05	6.3e-05	0.000121	9.4e-05	0.000144	696.47	9e-06	2.5e-05	-5e-06	3e-05	2.4e-05
																35.18	0.79169									697.22	7e-05	5.4e-05	0.000127	0.000171	0.000189	697.22	4.8e-05	6.3e-05	0.0001	0.000109	0.000141	697.22	3.7e-05	3.1e-05	1e-06	5.8e-05	5.5e-05
																35.24	0.73209									697.97	7e-05	8.5e-05	0.000118	0.00019	0.000201	697.97	8e-06	5.1e-05	6.3e-05	6e-05	8.5e-05	697.97	4.9e-05	2.5e-05	1.3e-05	6.7e-05	5.2e-05
																35.3	0.6588									698.73	5.7e-05	7.2e-05	0.000112	0.00019	0.000208	698.73	2e-05	6.9e-05	7.5e-05	7.9e-05	7.9e-05	698.73	5.6e-05	3e-06	3.2e-05	4.3e-05	3.1e-05
																35.36	0.58905									699.48	6.1e-05	8.5e-05	0.000122	0.000187	0.000183	699.48	2e-06	6.6e-05	6.3e-05	9.4e-05	7.6e-05	699.48	7.4e-05	1.2e-05	4.4e-05	6.1e-05	4.3e-05
																35.42	0.53056									700.23	6.1e-05	0.000104	0.000153	0.000184	0.000196	700.23	-2e-05	3.5e-05	3.5e-05	6.7e-05	3.6e-05	700.23	8.7e-05	2.8e-05	5.1e-05	7.1e-05	5.6e-05
																35.48	0.47735									700.98	2.7e-05	8.2e-05	0.000106	0.000172	0.000193	700.98	2e-06	3.2e-05	6e-05	7e-05	3.6e-05	700.98	6.8e-05	1.2e-05	6.6e-05	6.5e-05	5.6e-05
																35.54	0.42028									701.74	7.3e-05	0.000107	0.000163	0.000175	0.000231	701.74	3.3e-05	3.5e-05	0.00011	0.000116	5.8e-05	701.74	5.9e-05	1.9e-05	8.2e-05	7.7e-05	6.5e-05
																35.6	0.37137									702.49	9.5e-05	0.000107	0.000175	0.000191	0.000234	702.49	2.7e-05	2.3e-05	9.4e-05	9.5e-05	5.2e-05	702.49	4e-05	2.8e-05	7.6e-05	9.3e-05	7.8e-05
																35.66	0.32339									703.24	0.000105	9.5e-05	0.000172	0.000195	0.000256	703.24	4.2e-05	2.6e-05	0.000113	0.000104	3.9e-05	703.24	6e-06	-9e-06	2.6e-05	6.8e-05	6.8e-05
																35.72	0.27105									703.99	0.000111	7.6e-05	0.000157	0.000179	0.000248	703.99	5.2e-05	2.9e-05	0.000142	0.00012	7.7e-05	703.99	-2.2e-05	-1.3e-05	3.9e-05	7.1e-05	6.5e-05
																35.78	0.22454									704.74	0.000143	0.000111	0.000195	0.000186	0.000276	704.74	4.5e-05	4.5e-05	0.000132	0.000127	6.1e-05	704.74	-1e-05	-9e-06	1.7e-05	3.4e-05	4.4e-05
																35.84	0.17943									705.5	8.3e-05	5.8e-05	0.000136	0.000167	0.000229	705.5	3e-05	4.5e-05	9.5e-05	0.000111	5.8e-05	705.5	-6e-06	-1.3e-05	-5e-06	2.7e-05	3.4e-05
																35.9	0.1467									706.25	5.8e-05	5.8e-05	0.000117	0.000124	0.000224	706.25	1.4e-05	3.2e-05	4.5e-05	8.9e-05	4.3e-05	706.25	-6e-06	-6e-06	-2e-06	2e-06	2.2e-05
																35.96	0.11532									707	3.6e-05	3.6e-05	9.2e-05	0.000102	0.000202	707	-8e-06	-5e-06	1.3e-05	6.1e-05	1.4e-05	707	2.2e-05	4.1e-05	4.8e-05	4.6e-05	5.6e-05
																36.02	0.09216									707.75	5.5e-05	6.7e-05	9.2e-05	0.000127	0.000234	707.75	2e-05	1.1e-05	2.3e-05	6.8e-05	1.1e-05	707.75	4.4e-05	3.2e-05	4.2e-05	4.3e-05	5.6e-05
																36.08	0.07731									708.5	7.1e-05	5.2e-05	9.2e-05	0.000137	0.000215	708.5	2.1e-05	4e-06	2e-05	3.3e-05	1.7e-05	708.5	5e-05	3.2e-05	6.4e-05	6.9e-05	3.4e-05
																36.14	0.07512									709.26	8.4e-05	8.7e-05	0.000111	0.000143	0.000234	709.26	1.4e-05	-2e-06	2e-05	3e-05	1.8e-05	709.26	5.7e-05	2.8e-05	8.3e-05	6.9e-05	1.6e-05
																36.2	0.07831									710.01	8.4e-05	8.3e-05	0.000121	0.000169	0.000228	710.01	1.4e-05	-1.8e-05	5.1e-05	2e-05	2.4e-05	710.01	6.3e-05	4.1e-05	9.6e-05	7.8e-05	3.1e-05
																36.26	0.09027									710.76	9.4e-05	0.000128	0.000143	0.000172	0.000232	710.76	3.3e-05	1.1e-05	8.3e-05	2.4e-05	5.2e-05	710.76	4.7e-05	4.8e-05	6.4e-05	3.7e-05	3e-06
																36.32	0.1182									711.51	6.8e-05	0.000125	0.000156	0.000166	0.000188	711.51	5e-06	-1.2e-05	5.5e-05	1.1e-05	4.6e-05	711.51	3.5e-05	5.7e-05	5.2e-05	3.1e-05	-1.6e-05
																36.38	0.15956									712.26	7.5e-05	0.000144	0.000163	0.000179	0.000217	712.26	-1.1e-05	-8e-06	4.5e-05	1.7e-05	3.7e-05	712.26	1.3e-05	6e-05	3e-05	1.5e-05	-7e-06
																36.44	0.18169									713.01	7.2e-05	0.000145	0.000157	0.00017	0.000214	713.01	2e-06	-9e-06	4.9e-05	8e-06	3e-05	713.01	3e-06	7.7e-05	2e-05	9e-06	2.2e-05
																36.5	0.20336									713.76	5.6e-05	0.000126	0.000129	0.000123	0.000179	713.76	5e-06	-2e-06	4.6e-05	4.3e-05	3.7e-05	713.76	-3e-06	3.2e-05	-5e-06	9e-06	1.3e-05
																36.56	0.22726									714.51	7.2e-05	0.000113	0.0001	0.000139	0.00018	714.51	-8e-06	1.4e-05	1e-06	3.7e-05	3.4e-05	714.51	1.6e-05	6e-06	1.7e-05	2.8e-05	1.3e-05
																36.62	0.24763									715.26	8.9e-05	9.8e-05	9.4e-05	0.000149	0.000193	715.26	-2e-06	1.1e-05	-9e-06	3.7e-05	1.5e-05	715.26	2.6e-05	3e-06	2.7e-05	3.1e-05	3.5e-05
																36.68	0.25686									716.02	5.7e-05	7.9e-05	7.2e-05	0.000117	0.000133	716.02	3.7e-05	8e-06	7e-06	5.3e-05	3.7e-05	716.02	5.8e-05	2.9e-05	4.9e-05	6.7e-05	8.4e-05
																36.74	0.26204									716.77	3.7e-05	6.3e-05	7.2e-05	0.000108	0.00012	716.77	7.3e-05	2.7e-05	4.3e-05	8.2e-05	7.3e-05	716.77	6.8e-05	2.3e-05	6.3e-05	7e-05	9.7e-05
																36.8	0.26727									717.52	6.7e-05	0.000102	0.000124	0.000151	0.00015	717.52	6.7e-05	6e-05	7.9e-05	7e-05	8.9e-05	717.52	8.4e-05	6.5e-05	0.000102	0.000106	9.4e-05
																36.86	0.26602									718.27	4.1e-05	0.000102	0.000131	0.000125	0.000124	718.27	9e-05	5.3e-05	9.9e-05	8.9e-05	0.000112	718.27	7.5e-05	8.1e-05	8.6e-05	8.7e-05	8.4e-05
																36.92	0.2657									719.02	1.8e-05	8.6e-05	0.000105	9.9e-05	0.000128	719.02	0.0001	5e-05	0.000122	7.7e-05	0.000139	719.02	8.5e-05	9.5e-05	9.3e-05	0.000104	7.2e-05
																36.98	0.25948									719.77	1.5e-05	7e-05	8.3e-05	6.4e-05	0.000135	719.77	8.4e-05	4.7e-05	9.6e-05	8.7e-05	0.000117	719.77	6.2e-05	5.6e-05	5.7e-05	6.8e-05	2.6e-05
																37.04	0.25062									720.52	2.8e-05	8.4e-05	5.7e-05	8e-05	0.000122	720.52	3.5e-05	2.7e-05	6.3e-05	5.4e-05	7.4e-05	720.52	1.6e-05	2.6e-05	3.4e-05	5.2e-05	-1.7e-05
																37.1	0.23987									721.27	8e-06	4.1e-05	1.4e-05	6.4e-05	9.6e-05	721.27	4.8e-05	2.1e-05	3.4e-05	3.4e-05	7.1e-05	721.27	1e-05	2e-05	8e-06	3.2e-05	-2e-05
																37.16	0.22817									722.02	8e-06	6.1e-05	7e-06	7.8e-05	0.000113	722.02	2.2e-05	8e-06	1.1e-05	8e-06	4.2e-05	722.02	1.6e-05	2e-05	3.1e-05	6.9e-05	6e-06
																37.22	0.21884									722.77	3.5e-05	9.1e-05	3.1e-05	0.000101	0.00013	722.77	8e-06	1.8e-05	7e-06	2.5e-05	2.2e-05	722.77	-2.7e-05	-1e-05	-9e-06	2.6e-05	-1e-05
																37.28	0.21412									723.52	5.5e-05	0.000121	6.7e-05	0.000138	0.00015	723.52	-1.5e-05	2.8e-05	2.1e-05	5e-06	1.8e-05	723.52	-2.7e-05	7e-06	-2e-06	3.6e-05	2e-05
																37.34	0.20326									724.27	5.2e-05	0.000125	6.8e-05	0.000141	0.000161	724.27	-8e-06	3.8e-05	1.8e-05	3.5e-05	3.5e-05	724.27	1e-05	2.7e-05	1e-06	4.9e-05	3e-05
																37.4	0.19203									725.02	3.9e-05	0.000135	4.4e-05	0.000132	0.000171	725.02	-1.5e-05	2.5e-05	2.8e-05	4.5e-05	2.2e-05	725.02	-3e-06	1.3e-05	-6e-06	3.9e-05	3.6e-05
																37.46	0.17787									725.77	2.5e-05	8.2e-05	3.4e-05	0.000132	0.000151	725.77	-2.2e-05	1.8e-05	2.4e-05	5.8e-05	9e-06	725.77	-7e-06	-1.7e-05	-1.9e-05	1.9e-05	0
																37.52	0.1636									726.52	-2.8e-05	4.5e-05	-9e-06	8.2e-05	0.000101	726.52	-3.2e-05	1.1e-05	2.4e-05	2.5e-05	2e-06	726.52	1e-05	-2e-05	-9e-06	4.6e-05	-1.4e-05
																37.58	0.15848									727.27	-4.5e-05	2.5e-05	-2.6e-05	7.5e-05	0.000101	727.27	-2.2e-05	-1.6e-05	2.1e-05	1.8e-05	2e-06	727.27	0	-3e-05	1.1e-05	4.9e-05	-2.4e-05
																37.64	0.15031									728.02	-3.5e-05	1.8e-05	-9e-06	8.2e-05	0.000115	728.02	-4.2e-05	-3.2e-05	8e-06	-2.9e-05	-1.8e-05	728.02	1.3e-05	-1.7e-05	3.8e-05	7.3e-05	-1e-05
																37.7	0.14498									728.77	-3.2e-05	-2e-06	1e-06	7.2e-05	0.000105	728.77	-2.2e-05	-3.2e-05	2.8e-05	-3.2e-05	1.2e-05	728.77	1.3e-05	-2e-05	3.5e-05	7e-05	-7e-06
																37.76	0.13522									729.52	-1.5e-05	1.5e-05	1.4e-05	6.5e-05	0.000112	729.52	-1.5e-05	-1.2e-05	4.8e-05	-3.6e-05	3.9e-05	729.52	1.3e-05	-2e-05	3.1e-05	4.6e-05	6e-06
																37.82	0.13172									730.27	1.2e-05	3.8e-05	4.5e-05	0.000109	0.000169	730.27	8e-06	-3.3e-05	3.5e-05	-2.2e-05	5.6e-05	730.27	3.7e-05	7e-06	4.8e-05	2.9e-05	2.7e-05
																37.88	0.13065									731.02	1.5e-05	4.5e-05	4.5e-05	0.000109	0.000163	731.02	-5e-06	-2.2e-05	6.2e-05	-2.2e-05	4.9e-05	731.02	9.1e-05	3e-05	8.9e-05	7.3e-05	4.7e-05
																37.94	0.12815									731.77	3.6e-05	6.9e-05	5.8e-05	0.000103	0.000163	731.77	5e-06	-2e-06	5.8e-05	-2.6e-05	2.9e-05	731.77	9.8e-05	2.4e-05	9.2e-05	6.3e-05	9.1e-05
																38	0.12251									732.51	4.2e-05	0.000106	9.6e-05	0.00013	0.000163	732.51	-8e-06	-1.9e-05	2.1e-05	-1.6e-05	2e-06	732.51	9.5e-05	2.7e-05	8.9e-05	6.3e-05	7.8e-05
																38.06	0.1267									733.26	5.6e-05	0.000123	0.00012	0.000144	0.00017	733.26	2e-06	-2.9e-05	2.1e-05	-2.2e-05	-1.9e-05	733.26	7.8e-05	3.7e-05	6.9e-05	8.1e-05	8.1e-05
																38.12	0.13433									734.01	5.3e-05	0.000137	0.000126	0.000134	0.000157	734.01	-5e-06	1.8e-05	2.1e-05	5e-06	-2.5e-05	734.01	5.1e-05	2.4e-05	7.2e-05	8.1e-05	9.1e-05
																38.18	0.13838									734.76	7.3e-05	0.000137	0.000147	0.000137	0.00015	734.76	1.9e-05	4.9e-05	1.8e-05	2.5e-05	2.6e-05	734.76	3.7e-05	1.4e-05	5.9e-05	4.7e-05	7.8e-05
																38.24	0.13916									735.51	7e-05	0.00012	0.00014	0.000137	0.00014	735.51	3.9e-05	4.9e-05	2.8e-05	4.6e-05	6e-05	735.51	-2.1e-05	-2e-05	1.8e-05	3e-06	2e-05
																38.3	0.14322									736.26	7e-05	0.00011	0.000127	0.000124	0.00015	736.26	1.2e-05	5.6e-05	5.5e-05	3.9e-05	5.6e-05	736.26	-2.4e-05	-1.7e-05	1.5e-05	1.6e-05	3.4e-05
																38.36	0.14573									737.01	5.3e-05	0.000107	0.00012	8.3e-05	0.000126	737.01	4.3e-05	6.6e-05	9.3e-05	7.3e-05	7.7e-05	737.01	-1e-05	-1.4e-05	2.8e-05	9e-06	2.7e-05
																38.42	0.14644									737.76	9e-05	0.000107	0.00012	0.000117	0.000123	737.76	4.3e-05	5.6e-05	0.0001	7.3e-05	9.7e-05	737.76	-1e-05	-7e-06	2.2e-05	3e-06	2.4e-05
																38.48	0.14741									738.5	6e-05	0.000104	9.3e-05	9.3e-05	0.000116	738.5	4.9e-05	2.8e-05	8.9e-05	5.9e-05	7.7e-05	738.5	-3.4e-05	-3.4e-05	-4.7e-05	-3.8e-05	3e-06
																38.54	0.1497									739.25	3.9e-05	7.3e-05	5.9e-05	7e-05	9.6e-05	739.25	4.3e-05	1.8e-05	9e-05	6.3e-05	8e-05	739.25	0	7e-06	-2e-06	-1.4e-05	1.3e-05
																38.6	0.15093									740	5.3e-05	8.3e-05	4.2e-05	7e-05	9.3e-05	740	7.7e-05	3.9e-05	9.6e-05	6.3e-05	8.7e-05	740	0	-3e-06	1e-06	-3.2e-05	-1.1e-05
																38.66	0.14653									740.75	5.3e-05	7.3e-05	4.9e-05	0.000107	0.000103	740.75	5.6e-05	4.2e-05	7.9e-05	4.2e-05	9.8e-05	740.75	-2.4e-05	-3e-06	-2.3e-05	-3.5e-05	-2.1e-05
																38.72	0.14273									741.5	9e-06	6.3e-05	3.8e-05	7e-05	0.0001	741.5	5e-05	3.2e-05	9.7e-05	2.9e-05	7e-05	741.5	-2.7e-05	-7e-06	-2.6e-05	-2.5e-05	-3.4e-05
																38.78	0.13832									742.25	3.9e-05	7.3e-05	4.5e-05	0.000107	0.000134	742.25	2.6e-05	1.5e-05	7.3e-05	1.9e-05	6.3e-05	742.25	-3.8e-05	3.4e-05	1.5e-05	-1.1e-05	-4.8e-05
																38.84	0.13575									742.99	2.2e-05	6.3e-05	5.6e-05	0.000107	0.000141	742.99	2.6e-05	3.9e-05	8.3e-05	2.9e-05	8.7e-05	742.99	-2.8e-05	2.1e-05	1.8e-05	-1.8e-05	-3.8e-05
																38.9	0.13532									743.74	9e-06	4.2e-05	5.2e-05	0.000114	0.000127	743.74	1.2e-05	1.8e-05	6.9e-05	8e-06	7.4e-05	743.74	-1e-05	3.1e-05	2.9e-05	-8e-06	-2.1e-05
																38.96	0.13904									744.49	1.9e-05	4.6e-05	3.9e-05	0.000111	0.000134	744.49	-1.2e-05	-9e-06	3.2e-05	-2.6e-05	6e-05	744.49	2.7e-05	4.1e-05	7.7e-05	6e-06	-7e-06
																39.02	0.14116									745.24	9e-06	5.3e-05	4.5e-05	0.000121	0.000127	745.24	1.9e-05	1.5e-05	1.5e-05	-9e-06	7e-05	745.24	8.2e-05	6.2e-05	0.000107	2.7e-05	1.7e-05
																39.08	0.13703									745.99	-8e-06	3.9e-05	4.9e-05	9.7e-05	9.7e-05	745.99	4.3e-05	3.9e-05	2.8e-05	-1.6e-05	6.7e-05	745.99	8.2e-05	3.4e-05	0.000104	3.7e-05	4.1e-05
																39.14	0.10745									746.73	1.2e-05	6.3e-05	3.9e-05	9.4e-05	0.000111	746.73	5e-05	4.9e-05	4.6e-05	-1.9e-05	5e-05	746.73	8.2e-05	4.1e-05	5.3e-05	4.7e-05	3.8e-05
																39.2	0.08394									747.48	1.2e-05	7e-05	5.6e-05	7.4e-05	0.000111	747.48	6e-05	7.7e-05	4.2e-05	-2e-06	6.4e-05	747.48	7.6e-05	5.5e-05	4.6e-05	5.4e-05	3.1e-05
																39.26	0.06633									748.23	1.9e-05	7.1e-05	7e-05	8.8e-05	0.000132	748.23	7.4e-05	8.4e-05	5.3e-05	1.2e-05	4.7e-05	748.23	4.8e-05	2.8e-05	2.5e-05	3.4e-05	3.1e-05
																39.32	0.06106									748.98	2.6e-05	3.3e-05	4.9e-05	5.7e-05	0.000119	748.98	4.3e-05	7.7e-05	8.1e-05	-9e-06	5e-05	748.98	1e-05	7e-06	5e-06	4.1e-05	2.7e-05
																39.38	0.06429									749.72	1.6e-05	4.7e-05	5e-05	4.7e-05	0.000119	749.72	2.3e-05	8.1e-05	7.7e-05	1.9e-05	5.8e-05	749.72	2.4e-05	7e-06	8e-06	7.6e-05	4.1e-05
																39.44	0.0715									750.47	-2e-06	3.6e-05	5.7e-05	4e-05	8.8e-05	750.47	3e-05	6.7e-05	4.6e-05	2.6e-05	5.8e-05	750.47	2.4e-05	7e-06	4.3e-05	6.9e-05	2.8e-05
																39.5	0.08811									751.22	-9e-06	2.6e-05	4.6e-05	6.1e-05	9.9e-05	751.22	1.9e-05	5.7e-05	4.6e-05	1.2e-05	6.5e-05	751.22	7e-06	-1.8e-05	2.9e-05	5.5e-05	0
																39.56	0.10936									751.96	-2e-06	3.3e-05	3.2e-05	4.7e-05	8.1e-05	751.96	-1.2e-05	6.1e-05	4.7e-05	2.3e-05	7.6e-05	751.96	0	4e-06	1.9e-05	8.7e-05	7e-06
																39.62	0.13776									752.71	5e-06	4e-05	2.2e-05	6.1e-05	6.7e-05	752.71	-9e-06	6.4e-05	1.1e-05	3.7e-05	7.6e-05	752.71	2.4e-05	2.8e-05	4.3e-05	0.000105	2.4e-05
																39.68	0.17558									753.46	3.7e-05	1.9e-05	1.5e-05	8.6e-05	7.5e-05	753.46	-1.9e-05	4e-05	8e-06	2.6e-05	5.1e-05	753.46	7e-06	4.2e-05	4.7e-05	7.7e-05	7e-06
																39.74	0.22041									754.2	7.6e-05	2.6e-05	3.6e-05	8.9e-05	8.5e-05	754.2	-6.2e-05	1.9e-05	2.9e-05	-6e-06	3.7e-05	754.2	-1.8e-05	4.6e-05	3.6e-05	6.3e-05	2.1e-05
																39.8	0.26805									754.95	7.6e-05	4.7e-05	2.9e-05	5.8e-05	8.2e-05	754.95	-7.6e-05	1.5e-05	-3e-06	-2e-06	2.3e-05	754.95	0	4.9e-05	4.4e-05	4.9e-05	4.6e-05
																39.86	0.32185									755.7	7.3e-05	5.8e-05	5e-05	6.8e-05	8.9e-05	755.7	-4.8e-05	1.2e-05	8e-06	-2e-06	1.6e-05	755.7	1e-05	5.3e-05	4e-05	5.2e-05	2.8e-05
																39.93	0.38091									756.44	0.000119	7.9e-05	7.2e-05	7.6e-05	9.3e-05	756.44	-5.8e-05	-2.4e-05	-6e-06	-3.7e-05	-2e-06	756.44	-7e-06	4.6e-05	1.2e-05	2e-05	3e-06
																39.99	0.44583									757.19	0.000105	9.7e-05	9.3e-05	8.3e-05	8.9e-05	757.19	-3.7e-05	-2e-06	1e-06	-3.7e-05	2.3e-05	757.19	1e-05	5e-05	1e-06	2e-05	1.7e-05
																40.05	0.51189									757.94	0.000112	0.000132	0.000118	0.000104	0.00011	757.94	5e-06	1e-06	-1.3e-05	1.6e-05	4.8e-05	757.94	1.8e-05	1.8e-05	1e-06	2.7e-05	-4e-06
																40.11	0.57432									758.68	0.000133	0.000118	0.000136	0.00014	0.000118	758.68	4.1e-05	-1.7e-05	4e-05	4.8e-05	4.8e-05	758.68	2.5e-05	5.7e-05	8e-06	3.5e-05	1.7e-05
																40.17	0.65									759.43	8.7e-05	7.6e-05	0.0001	0.000118	8.2e-05	759.43	4.4e-05	-9e-06	2.2e-05	4.1e-05	5.5e-05	759.43	3.9e-05	7.5e-05	2.6e-05	2.8e-05	4.2e-05
																40.23	0.73471									760.18	6.2e-05	3.3e-05	9e-05	0.000111	9.3e-05	760.18	5.5e-05	-6e-06	4.3e-05	4.8e-05	5.9e-05	760.18	1.8e-05	5e-05	3.3e-05	2.4e-05	4.9e-05
																40.29	0.80786									760.92	6.2e-05	3.3e-05	6.5e-05	0.000104	0.000107	760.92	4.8e-05	-2.4e-05	3.6e-05	4.8e-05	5.5e-05	760.92	1e-05	3.9e-05	3.3e-05	2e-05	6.4e-05
																40.35	0.86323									761.67	5.2e-05	-9e-06	3.6e-05	0.000111	0.0001	761.67	3.7e-05	-1.7e-05	2.9e-05	5e-06	3.7e-05	761.67	2.8e-05	7.5e-05	4.7e-05	5.2e-05	0.000106
																40.41	0.90455									762.41	3.4e-05	-9e-06	8e-06	7.2e-05	9.7e-05	762.41	2e-05	5e-06	-1.3e-05	-1.3e-05	3.4e-05	762.41	-1.4e-05	3.2e-05	3.7e-05	4.2e-05	7.1e-05
																40.47	0.92673									763.16	6.6e-05	1.6e-05	3.7e-05	9e-05	0.000118	763.16	2e-05	-6e-06	-1.3e-05	-6e-06	4.5e-05	763.16	-2.9e-05	1.4e-05	3e-05	4.2e-05	7.8e-05
																40.53	0.93809									763.91	5.5e-05	5.5e-05	6.1e-05	8.7e-05	0.000136	763.91	3e-05	-6e-06	-1e-05	1e-06	5.5e-05	763.91	-4e-06	2.5e-05	5e-06	4.9e-05	8.2e-05
																40.59	0.93643									764.65	2.7e-05	4.8e-05	7.9e-05	0.000101	0.000122	764.65	4.1e-05	-1.3e-05	-2e-05	5e-06	3.8e-05	764.65	-1.4e-05	2.1e-05	3e-05	6.7e-05	6.7e-05
																40.65	0.92489									765.4	2e-05	5.5e-05	7.6e-05	8.3e-05	0.000118	765.4	5.5e-05	-2.4e-05	-3.1e-05	2.6e-05	3e-05	765.4	1.4e-05	1.4e-05	3.3e-05	6e-05	4.3e-05
																40.71	0.89907									766.14	3.1e-05	4.4e-05	8.3e-05	9.4e-05	0.000129	766.14	3.8e-05	-2.4e-05	-1e-05	4.8e-05	4.8e-05	766.14	7.1e-05	5.4e-05	4.8e-05	0.00011	7.5e-05
																40.77	0.85737									766.89	3.1e-05	4.1e-05	6.2e-05	5.1e-05	9.7e-05	766.89	3.8e-05	-1.7e-05	-1e-05	4.8e-05	4.5e-05	766.89	5.7e-05	4.7e-05	4.4e-05	9.9e-05	4.6e-05
																40.83	0.80082									767.63	5.2e-05	7.3e-05	8.7e-05	8e-05	0.000101	767.63	3e-05	-2e-06	-2.4e-05	5.2e-05	2.3e-05	767.63	4.6e-05	6.1e-05	4.1e-05	8.9e-05	3.9e-05
																40.89	0.72641									768.38	7e-05	7.7e-05	7.3e-05	5.2e-05	0.000108	768.38	5.6e-05	1.9e-05	-2.4e-05	4.5e-05	4.1e-05	768.38	4.7e-05	3.6e-05	1.9e-05	4.9e-05	1.4e-05
																40.95	0.64252									769.12	7e-05	7.3e-05	8.7e-05	5.9e-05	9e-05	769.12	2.7e-05	4.4e-05	-1.3e-05	4.1e-05	2.7e-05	769.12	1.4e-05	3.2e-05	1e-06	2.1e-05	1.8e-05
																41.01	0.57461									769.87	6.3e-05	6.6e-05	0.000105	7.3e-05	5.8e-05	769.87	7.7e-05	8e-05	-3e-06	3.8e-05	4.5e-05	769.87	-4e-05	-4e-06	-1.3e-05	-2.6e-05	7e-06
																41.07	0.51072									770.61	4.5e-05	4.8e-05	9.5e-05	8.8e-05	7.3e-05	770.61	6.3e-05	7.7e-05	1.2e-05	4.1e-05	2e-05	770.61	-2.2e-05	-1.4e-05	-1e-05	-2.6e-05	3e-06
																41.13	0.45322									771.36	2.7e-05	9e-06	5.2e-05	6.3e-05	4.4e-05	771.36	8.1e-05	9.5e-05	2.6e-05	5.2e-05	3.8e-05	771.36	-2.9e-05	-3.6e-05	5e-06	-1.5e-05	-8e-06
																41.19	0.38929									772.1	2.7e-05	9e-06	4.8e-05	5.2e-05	1e-06	772.1	3.4e-05	8.1e-05	1.2e-05	4.1e-05	1.3e-05	772.1	-2.2e-05	0	1.2e-05	-5e-06	-4e-06
																41.25	0.32817									772.85	-2e-06	-6e-06	8e-06	3.8e-05	1e-06	772.85	3.8e-05	6.3e-05	1.5e-05	3.4e-05	1.3e-05	772.85	-3.3e-05	-2.2e-05	-6e-06	1.4e-05	-3.7e-05
																41.31	0.27562									773.59	9e-06	-2e-06	-6e-06	1.6e-05	1.9e-05	773.59	2e-05	1.6e-05	1.2e-05	3.8e-05	-2.4e-05	773.59	7e-06	-1.5e-05	1.2e-05	3.9e-05	-1.5e-05
																41.37	0.22048									774.34	2.4e-05	2.7e-05	-1e-05	2e-05	4.4e-05	774.34	2e-05	2.7e-05	1.9e-05	5.6e-05	-5e-06	774.34	-2.6e-05	-2.2e-05	1.6e-05	3.2e-05	-1.1e-05
																41.43	0.18155									775.08	9e-06	2e-05	-6e-06	1.6e-05	5.9e-05	775.08	2e-06	-2e-06	-6e-06	4.2e-05	-2.4e-05	775.08	-3.3e-05	-2.9e-05	1e-06	-1.2e-05	-4.1e-05
																41.49	0.14686									775.83	2.4e-05	4.9e-05	1e-06	4.9e-05	0.000114	775.83	-2e-06	-1.3e-05	8e-06	4.2e-05	-9e-06	775.83	-3.3e-05	-5.5e-05	-1.3e-05	3e-06	-4.4e-05
																41.55	0.11711									776.57	5.7e-05	7.5e-05	3e-05	5.6e-05	0.000129	776.57	2e-06	-1.3e-05	5e-06	2.4e-05	-2e-06	776.57	-4.8e-05	-6.2e-05	2.7e-05	-5e-06	-3.7e-05
																41.61	0.09476									777.32	5e-05	6.8e-05	2.7e-05	7.5e-05	0.000129	777.32	-1.3e-05	9e-06	3e-05	1.3e-05	6e-06	777.32	-5.5e-05	-6.3e-05	2e-05	-3.4e-05	-7e-05
																41.67	0.08895									778.06	2.8e-05	3.1e-05	4.5e-05	7.5e-05	8.2e-05	778.06	3.1e-05	-2e-06	2.3e-05	-1e-05	2e-06	778.06	-3.7e-05	-3.7e-05	2e-05	-2.7e-05	-5.2e-05
																41.73	0.09002									778.81	3.9e-05	7.5e-05	6.8e-05	0.000109	7.8e-05	778.81	2.8e-05	9e-06	4.9e-05	-6e-06	2.4e-05	778.81	-4.1e-05	-4.1e-05	2.3e-05	-8e-06	-1.5e-05
																41.79	0.10009									779.55	2.4e-05	3.9e-05	6.4e-05	9.4e-05	7.9e-05	779.55	6.9e-05	2.4e-05	7.2e-05	2.8e-05	3.2e-05	779.55	-1.5e-05	-3.3e-05	3.5e-05	-5e-06	7e-06
																41.85	0.10973									780.29	6e-06	-2e-06	2.3e-05	5.3e-05	6.8e-05	780.29	7.3e-05	4.6e-05	9.8e-05	4.6e-05	4.3e-05	780.29	7e-06	1.1e-05	2.4e-05	1e-05	4.1e-05
																41.91	0.1346									781.04	-3.5e-05	2.4e-05	3.8e-05	3.5e-05	7.5e-05	781.04	7.3e-05	2e-05	4.6e-05	4.3e-05	3.6e-05	781.04	1.1e-05	2.6e-05	2.4e-05	1.8e-05	5.2e-05
																41.97	0.1744									781.78	-5e-06	5.7e-05	4.6e-05	5.7e-05	9.8e-05	781.78	3.2e-05	9e-06	6.4e-05	4.6e-05	4.3e-05	781.78	1.9e-05	7e-06	9e-06	-5e-06	4.8e-05
																42.03	0.20353									782.53	2.1e-05	1.3e-05	3.1e-05	3.9e-05	8.7e-05	782.53	4.7e-05	9e-06	6.5e-05	6.2e-05	4e-05	782.53	4.5e-05	2.6e-05	1.2e-05	-5e-06	3e-05
																42.09	0.21329									783.27	4e-05	2e-05	2.7e-05	6.5e-05	6.5e-05	783.27	3.6e-05	6.1e-05	8e-05	8.8e-05	5.8e-05	783.27	5.6e-05	4.5e-05	1.3e-05	2.2e-05	3e-05
																42.15	0.21838									784.01	5.1e-05	7.3e-05	7.3e-05	0.000103	7.6e-05	784.01	4.3e-05	5e-05	8.4e-05	0.000103	7.7e-05	784.01	3e-05	2.3e-05	-6e-06	-1.2e-05	3.4e-05
																42.21	0.22755									784.76	9.3e-05	7.3e-05	8e-05	0.000122	4.6e-05	784.76	5.1e-05	8.4e-05	0.000125	0.000119	0.000104	784.76	3e-05	-4e-06	-2.5e-05	-2.4e-05	7e-06
																42.27	0.22574									785.5	8.1e-05	5.8e-05	4.6e-05	9.2e-05	7.2e-05	785.5	6.6e-05	0.000111	0.000122	0.000119	0.000119	785.5	3e-05	1.1e-05	-3.3e-05	-9e-06	-4e-06
																42.33	0.22948									786.24	5.5e-05	7.7e-05	3.5e-05	8.9e-05	9.2e-05	786.24	5.5e-05	0.000123	0.000138	0.000119	0.000116	786.24	3e-05	2.3e-05	-2.5e-05	-1.6e-05	1.5e-05
																42.39	0.22977									786.99	4e-05	4.7e-05	3.9e-05	2.4e-05	8.4e-05	786.99	3.6e-05	7e-05	0.000104	7e-05	8.6e-05	786.99	-3.1e-05	4e-06	-5.6e-05	-7.3e-05	-8e-06
																42.45	0.22967									787.73	5.2e-05	2.4e-05	3.2e-05	2.1e-05	8.5e-05	787.73	6.7e-05	8.5e-05	9.6e-05	8.6e-05	7.8e-05	787.73	1.1e-05	1.5e-05	-5.2e-05	-3.5e-05	-2.7e-05
																42.51	0.22047									788.47	2.5e-05	-2.2e-05	-4.1e-05	-1.8e-05	0.0001	788.47	7.5e-05	6.2e-05	5.5e-05	5.1e-05	5.9e-05	788.47	3e-05	7.7e-05	9e-06	2.2e-05	1.1e-05
																42.57	0.21402									789.22	4.8e-05	-6e-06	-3e-06	-2e-06	7.3e-05	789.22	9e-05	7e-05	3.9e-05	7.4e-05	6e-05	789.22	3.4e-05	6.1e-05	4.7e-05	4.1e-05	3.4e-05
																42.63	0.20686									789.96	2.9e-05	-1e-05	4.7e-05	5e-06	5.8e-05	789.96	8.6e-05	7.8e-05	3.6e-05	7.8e-05	4.8e-05	789.96	1.1e-05	6.9e-05	7.8e-05	8.7e-05	2.7e-05
																42.69	0.19352									790.7	2.9e-05	-6e-06	3.6e-05	2.1e-05	5.5e-05	790.7	9.8e-05	5.9e-05	5.1e-05	9.8e-05	2.5e-05	790.7	6.2e-05	6.6e-05	0.000109	0.000111	5.8e-05
																42.75	0.18402									791.44	-2e-06	-1.8e-05	2e-05	1.3e-05	2e-05	791.44	4.1e-05	2.1e-05	2.4e-05	5.6e-05	-1.7e-05	791.44	4.2e-05	3.5e-05	0.000102	8.8e-05	4.6e-05
																42.81	0.17322									792.19	2.1e-05	1.3e-05	8.2e-05	4e-05	8e-06	792.19	3.3e-05	4.4e-05	5.1e-05	7.1e-05	-2.1e-05	792.19	3.5e-05	-1.9e-05	6.3e-05	6.1e-05	1.5e-05
																42.87	0.163									792.93	-1e-05	-2.2e-05	5.1e-05	1.7e-05	-7e-06	792.93	1e-05	2.1e-05	4.4e-05	5.2e-05	-5.6e-05	792.93	3.1e-05	-1.6e-05	4.8e-05	2.6e-05	0
																42.93	0.1541									793.67	-6e-06	-3.7e-05	-7e-06	-2e-06	1e-06	793.67	1.8e-05	1.3e-05	2.4e-05	3.3e-05	-6.8e-05	793.67	4.7e-05	-6.2e-05	1.3e-05	1.5e-05	7e-06
																42.99	0.14544									794.42	-2.9e-05	-2.2e-05	-3e-06	2.9e-05	-3e-06	794.42	-1.4e-05	9e-06	5e-06	-1.4e-05	-5.6e-05	794.42	3.9e-05	-4.7e-05	2.9e-05	2.2e-05	4e-06
																43.05	0.14249									795.16	-1.7e-05	-3.4e-05	1.7e-05	2.9e-05	2e-05	795.16	1e-05	4.4e-05	1.3e-05	2e-06	-2.1e-05	795.16	3.9e-05	-4.3e-05	4.8e-05	1.9e-05	8e-06
																43.11	0.14615									795.9	2e-06	5e-06	2.5e-05	7.6e-05	6.8e-05	795.9	1.4e-05	1.7e-05	-3e-06	-6e-06	-1.4e-05	795.9	2.7e-05	-2.4e-05	5.6e-05	1.9e-05	5.1e-05
																43.17	0.14774									796.64	1.4e-05	5.7e-05	5.6e-05	0.000116	0.000119	796.64	2.6e-05	2.9e-05	1.7e-05	6e-06	6e-06	796.64	2.7e-05	-2.8e-05	4.9e-05	3.1e-05	3.1e-05
																43.23	0.1565									797.38	5.3e-05	7.6e-05	9.6e-05	0.000128	0.000115	797.38	3e-05	2.5e-05	3.3e-05	-6e-06	3.8e-05	797.38	3.5e-05	2e-05	6.8e-05	3.8e-05	4.3e-05
																43.29	0.1572									798.13	6.5e-05	7.3e-05	9.2e-05	0.000112	0.000131	798.13	4.9e-05	5.3e-05	6.8e-05	4.1e-05	6.1e-05	798.13	4e-06	0	4.9e-05	3.5e-05	1.9e-05
																43.35	0.1628									798.87	7.8e-05	0.000113	0.000112	0.000128	0.000148	798.87	5e-05	1.3e-05	6.8e-05	4.5e-05	3e-05	798.87	4e-06	2e-05	4.1e-05	1.5e-05	3.1e-05
																43.41	0.17783									799.61	7.4e-05	8.5e-05	9.3e-05	6.5e-05	0.000116	799.61	5.8e-05	2.1e-05	9.7e-05	4.2e-05	2.6e-05	799.61	8e-06	1.2e-05	2.9e-05	1.1e-05	1.2e-05
																43.48	0.18541									800.35	6.6e-05	5.4e-05	7.3e-05	5e-05	8.5e-05	800.35	2.2e-05	1e-06	8.1e-05	3e-05	-2e-06	800.35	8e-06	8e-06	1.3e-05	1.1e-05	4e-05
																43.54	0.19233									801.09	5e-05	3.8e-05	2.5e-05	4.6e-05	8.5e-05	801.09	6e-06	-1.5e-05	4.5e-05	5.4e-05	-3e-05	801.09	-2.4e-05	-3.2e-05	-2.7e-05	-5e-06	1.2e-05
																43.59	0.19005									801.84	7.8e-05	3.4e-05	2.5e-05	6.6e-05	6.5e-05	801.84	1.4e-05	-7e-06	3.7e-05	4.6e-05	-4.2e-05	801.84	-2e-05	-2e-05	-3.1e-05	-2.5e-05	2e-05
																43.66	0.1859									802.58	7e-05	3e-05	2.5e-05	5.8e-05	4.9e-05	802.58	2.2e-05	3.3e-05	1.7e-05	4.6e-05	2e-06	802.58	-3.2e-05	-3.6e-05	-5.1e-05	-1e-06	-4e-06
																43.72	0.19465									803.32	4.3e-05	1.8e-05	4.1e-05	9.4e-05	6.5e-05	803.32	-6e-06	1e-06	-4.3e-05	3.8e-05	-2.2e-05	803.32	-2e-05	-2.4e-05	-1.9e-05	1.9e-05	-4e-06
																43.77	0.19582									804.06	6.3e-05	4.6e-05	6.6e-05	0.000107	9.4e-05	804.06	3.4e-05	3e-05	-1.9e-05	4.6e-05	1.8e-05	804.06	-1.2e-05	1.2e-05	-3e-06	3.5e-05	-4e-06
																43.83	0.19443									804.8	5.1e-05	3.4e-05	7.4e-05	9.1e-05	7.4e-05	804.8	2.6e-05	2.2e-05	-3.2e-05	3e-05	1.4e-05	804.8	4e-06	-8e-06	1e-06	2.7e-05	-4e-06
																43.89	0.19114									805.54	5.1e-05	4.2e-05	8.6e-05	7.9e-05	9.4e-05	805.54	4.7e-05	4.2e-05	-1.5e-05	6.3e-05	3.5e-05	805.54	8e-06	-8e-06	-3e-06	4.8e-05	8e-06
																43.95	0.18782									806.29	4.3e-05	5.9e-05	7.8e-05	7.1e-05	0.000119	806.29	3.9e-05	5e-05	3.4e-05	7.1e-05	1.8e-05	806.29	3.2e-05	8e-06	3e-05	5.6e-05	2e-05
																44.01	0.18254									807.03	1.4e-05	4.6e-05	4.2e-05	3e-05	8.6e-05	807.03	6.3e-05	8.7e-05	8.7e-05	0.000116	5.1e-05	807.03	3.7e-05	-4e-06	1.8e-05	3.6e-05	3.2e-05
																44.08	0.17663									807.77	1.5e-05	3e-05	4.6e-05	3.8e-05	8.3e-05	807.77	3.1e-05	5.9e-05	2.6e-05	9.2e-05	1.9e-05	807.77	2.4e-05	-1.6e-05	3.8e-05	3.6e-05	3.7e-05
																44.13	0.17564									808.51	3.1e-05	5.1e-05	6.3e-05	6.3e-05	0.0001	808.51	4.3e-05	8e-05	5.5e-05	8.4e-05	6.4e-05	808.51	1.6e-05	2.5e-05	6.7e-05	3.6e-05	5.7e-05
																44.19	0.17087									809.25	2.3e-05	6.4e-05	6.3e-05	7.2e-05	8.3e-05	809.25	2.7e-05	4.3e-05	5e-06	4.7e-05	4.8e-05	809.25	2.9e-05	5.4e-05	7.6e-05	3.2e-05	5.3e-05
																44.25	0.16389									809.99	3.5e-05	5.9e-05	5.5e-05	6.8e-05	6.7e-05	809.99	-6e-06	3e-05	-2e-05	2.7e-05	3.5e-05	809.99	4.1e-05	8.3e-05	6.8e-05	4.4e-05	4.5e-05
																44.31	0.15322									810.73	6.8e-05	5.1e-05	5.9e-05	6.4e-05	7.1e-05	810.73	-1.9e-05	1.4e-05	-3.2e-05	1.8e-05	3.5e-05	810.73	4e-06	9.1e-05	3e-05	4.4e-05	3.3e-05
																44.37	0.14828									811.47	1.9e-05	2e-06	1e-06	1.8e-05	-3e-06	811.47	-2e-06	2.2e-05	-2e-05	3.1e-05	6e-05	811.47	1.2e-05	0.000112	-3e-06	4.5e-05	2e-05
																44.43	0.13924									812.21	-2.7e-05	-1.1e-05	-2.4e-05	-7e-06	-1.2e-05	812.21	6e-06	6e-06	-3.2e-05	1.8e-05	1.5e-05	812.21	1.6e-05	0.000104	-1.1e-05	2.8e-05	1.6e-05
																44.49	0.13052									812.95	-1.4e-05	1.4e-05	-1.6e-05	-7e-06	1e-06	812.95	2e-06	2.2e-05	-2.4e-05	2e-06	-1e-05	812.95	4.6e-05	8.8e-05	-3e-06	2e-05	2.9e-05
																44.55	0.12106									813.69	-4.4e-05	-3.2e-05	-3.7e-05	-1.1e-05	-4.6e-05	813.69	6.9e-05	2.2e-05	5e-06	6.1e-05	1.1e-05	813.69	8e-06	6.3e-05	-3.2e-05	3.7e-05	4.6e-05
																44.61	0.10979									814.43	-4e-05	-1.9e-05	-1.6e-05	1.4e-05	-4.6e-05	814.43	4.8e-05	2.7e-05	-3e-06	1.9e-05	-1e-05	814.43	1.7e-05	5e-05	-2.4e-05	1.2e-05	4.2e-05
																44.68	0.10987									815.17	-2.7e-05	-3e-06	5e-06	1e-05	-1.6e-05	815.17	4.8e-05	3.5e-05	1.8e-05	1e-05	-4.8e-05	815.17	0	8e-06	-7e-06	-2.2e-05	1.2e-05
																44.74	0.08323									815.91	1.1e-05	4e-05	2.2e-05	5.6e-05	9e-06	815.91	5.3e-05	6e-05	5.2e-05	4.4e-05	-1.9e-05	815.91	0	2.5e-05	1e-06	7e-06	2.1e-05
																44.8	0.06764									816.65	2e-06	6e-06	1.4e-05	4.4e-05	2.2e-05	816.65	8.7e-05	6.5e-05	7.3e-05	9.5e-05	4e-05	816.65	-4.7e-05	-8e-06	-3.2e-05	3.7e-05	-1.3e-05
																44.86	0.05553									817.39	6.2e-05	5.7e-05	2.7e-05	7e-05	9.9e-05	817.39	1.9e-05	2.7e-05	5.6e-05	3.2e-05	2.8e-05	817.39	-2.1e-05	-2.6e-05	6e-06	7e-06	-9e-06
																44.92	0.05575									818.13	7.5e-05	8.3e-05	4e-05	0.0001	0.000129	818.13	1.9e-05	-3e-06	3.1e-05	1.5e-05	1.1e-05	818.13	8e-06	-1.3e-05	4.4e-05	2.5e-05	1.7e-05
																44.98	0.06562									818.87	7.5e-05	8.7e-05	1e-05	7.9e-05	0.000112	818.87	1.1e-05	-1.1e-05	1.4e-05	2.3e-05	2.8e-05	818.87	-9e-06	-4e-06	4.9e-05	6.7e-05	7.2e-05
																45.04	0.07924									819.61	6.2e-05	6.2e-05	1.8e-05	4.9e-05	9.5e-05	819.61	1.5e-05	-1.1e-05	1.4e-05	3.2e-05	3.7e-05	819.61	-9e-06	-1.3e-05	3.6e-05	5.5e-05	5.5e-05
																45.1	0.10499									820.35	3.2e-05	6.2e-05	5e-06	4.4e-05	9.5e-05	820.35	-2e-06	-2e-05	3.5e-05	2e-06	-2e-06	820.35	8e-06	1.3e-05	8.3e-05	4.2e-05	4.7e-05
																45.16	0.14188									821.09	2e-06	4.9e-05	2.7e-05	3.2e-05	9.1e-05	821.09	2.4e-05	-1.1e-05	1.4e-05	-1.5e-05	-1.5e-05	821.09	-1.3e-05	1.7e-05	6.6e-05	3e-06	2.5e-05
																45.22	0.18394									821.83	-2e-06	1.9e-05	-8e-06	-1.6e-05	6.6e-05	821.83	4.1e-05	4.5e-05	7.5e-05	3.2e-05	2e-05	821.83	-3.9e-05	-9e-06	6.6e-05	-1e-05	-5e-06
																45.28	0.22306									822.57	2e-05	3.6e-05	3.2e-05	2.3e-05	0.000109	822.57	2.8e-05	5.8e-05	0.000101	2.8e-05	3.7e-05	822.57	-5e-06	-2.2e-05	7.5e-05	-1e-05	-9e-06
																45.34	0.27055									823.31	4.6e-05	2.3e-05	4.5e-05	3.2e-05	0.000131	823.31	1.1e-05	2.8e-05	7.1e-05	1.9e-05	2.9e-05	823.31	-1.3e-05	-2.2e-05	8e-05	8e-06	8e-06
																45.4	0.31195									824.05	7.6e-05	4.1e-05	8.4e-05	4.5e-05	0.000127	824.05	-2e-06	3.2e-05	2.7e-05	1.5e-05	1.5e-05	824.05	-3.5e-05	-3.5e-05	2.8e-05	1.6e-05	2.1e-05
																45.46	0.36646									824.79	0.000116	6.3e-05	6.6e-05	7.6e-05	0.000118	824.79	-2e-06	3.2e-05	2.7e-05	3.7e-05	7e-06	824.79	-2.6e-05	-3.9e-05	6e-06	5.5e-05	2.6e-05
																45.52	0.4248									825.53	9e-05	7.1e-05	0.000106	8.5e-05	0.000127	825.53	1.1e-05	6e-06	1e-05	5e-05	-2e-06	825.53	-3.5e-05	-3.9e-05	-1.2e-05	9.5e-05	3.5e-05
																45.58	0.47862									826.27	6.4e-05	6.8e-05	8.9e-05	5.4e-05	0.000111	826.27	2e-05	-2.5e-05	5e-06	3.7e-05	-3.3e-05	826.27	-6.6e-05	-1.3e-05	-2.1e-05	7.8e-05	1.3e-05
																45.64	0.53539									827.01	3.8e-05	7.7e-05	4.5e-05	4.1e-05	7.6e-05	827.01	2.4e-05	-3e-06	2.3e-05	2.8e-05	-6e-05	827.01	-4.4e-05	0	-2.1e-05	6.5e-05	1.7e-05
																45.7	0.5902									827.75	-2e-06	5.1e-05	2.8e-05	1.1e-05	7.6e-05	827.75	-1.6e-05	-4.3e-05	6e-06	-2.5e-05	-7.8e-05	827.75	-4e-05	-2.7e-05	-3e-06	5.2e-05	-9e-06
																45.76	0.64786									828.49	-3.8e-05	5.5e-05	5.9e-05	3.3e-05	0.000107	828.49	-2e-05	-6.1e-05	6e-06	-4.7e-05	-6.4e-05	828.49	-8e-05	-4e-05	1.5e-05	2.6e-05	-2.3e-05
																45.82	0.73167									829.22	-6e-06	6.8e-05	5e-05	6.4e-05	0.00012	829.22	-2e-05	-8.7e-05	-3e-05	-7.8e-05	-3.7e-05	829.22	-0.000102	-3.1e-05	-5.6e-05	-2.3e-05	-4.5e-05
																45.88	0.80939									829.96	-6e-06	8.1e-05	8.1e-05	9.9e-05	0.000116	829.96	-4.2e-05	-8.3e-05	-5.6e-05	-0.000104	-5.1e-05	829.96	-0.000111	-5.8e-05	-6.9e-05	-1.9e-05	-4e-05
																45.94	0.86485									830.7	1.6e-05	9.1e-05	0.000108	0.000113	0.00013	830.7	-6.5e-05	-5.6e-05	-6.1e-05	-9.2e-05	-1.5e-05	830.7	-0.000125	-7.6e-05	-7.9e-05	-4.6e-05	-9.8e-05
																46	0.9134									831.44	5.6e-05	0.000118	0.000104	0.000154	0.000126	831.44	-3.8e-05	-1.6e-05	-3.9e-05	-1.6e-05	1.1e-05	831.44	-0.000117	-3.1e-05	-6.6e-05	-5e-05	-6.3e-05
																46.06	0.93932									832.18	5.7e-05	8.7e-05	6.9e-05	8.3e-05	7.3e-05	832.18	-4.7e-05	2e-05	-3.5e-05	2e-05	3e-05	832.18	-8.6e-05	-5e-06	-4.8e-05	-1e-05	-2.7e-05
																46.12	0.95067									832.92	4.3e-05	8.3e-05	7.3e-05	7.8e-05	5.5e-05	832.92	-7.5e-05	2e-05	-4e-05	6e-06	-2e-06	832.92	-6.8e-05	-1.8e-05	1.5e-05	3e-06	-2.3e-05
																46.18	0.95283									833.66	4.3e-05	4.7e-05	4.6e-05	4.7e-05	3.7e-05	833.66	-3.8e-05	6e-05	-1.2e-05	2.4e-05	4.7e-05	833.66	-3.6e-05	-9e-06	1.1e-05	2.1e-05	-1.8e-05
																46.24	0.9395									834.39	5.2e-05	6.9e-05	6.4e-05	4.7e-05	3.7e-05	834.39	-3.4e-05	1e-05	-3e-06	-3e-06	4.3e-05	834.39	0	-9e-06	3.7e-05	4.4e-05	3.1e-05
																46.3	0.90993									835.13	4.8e-05	5.1e-05	6.9e-05	3.3e-05	3.2e-05	835.13	-5.2e-05	6e-06	-3e-06	-3e-05	4.3e-05	835.13	2.7e-05	-9e-06	2.9e-05	7.6e-05	4.9e-05
																46.36	0.864									835.87	3.9e-05	4.7e-05	5.1e-05	7e-05	4.2e-05	835.87	-4.3e-05	-2.6e-05	-3.1e-05	-4.8e-05	7e-06	835.87	4.5e-05	1.4e-05	2e-05	4.9e-05	3.6e-05
																46.42	0.81097									836.61	4.8e-05	5.2e-05	6.1e-05	6.1e-05	4.7e-05	836.61	-3.4e-05	-1.2e-05	-2.6e-05	-2.6e-05	2.1e-05	836.61	5.5e-05	2.7e-05	2.4e-05	6.3e-05	5e-05
																46.48	0.74508									837.35	5.3e-05	5.7e-05	5.2e-05	7.1e-05	4.7e-05	837.35	-3e-05	-3.5e-05	1e-06	-7e-06	1.6e-05	837.35	6e-05	1.8e-05	4.8e-05	5.4e-05	4.1e-05
																46.54	0.65413									838.08	2e-06	1.1e-05	6e-06	3.8e-05	2.8e-05	838.08	-1.1e-05	-1.7e-05	6e-06	4.8e-05	7e-06	838.08	6e-05	9e-06	3.8e-05	6.3e-05	9e-06
																46.6	0.59283									838.82	-1.6e-05	1.1e-05	-8e-06	2e-06	5e-06	838.82	2.1e-05	-3.5e-05	1.5e-05	6.1e-05	2.5e-05	838.82	9.6e-05	4.1e-05	5.6e-05	4.9e-05	3.6e-05
																46.66	0.53127									839.56	-3.4e-05	-2.6e-05	1e-06	-3.5e-05	-2.7e-05	839.56	3.4e-05	-3e-06	6.1e-05	7.5e-05	6.2e-05	839.56	8.7e-05	9e-06	6.1e-05	8.6e-05	3.2e-05
																46.72	0.46822									840.3	-3e-05	2e-06	-2.2e-05	-3.1e-05	-3.6e-05	840.3	4.8e-05	3.4e-05	8.4e-05	9.4e-05	6.7e-05	840.3	7.4e-05	-5e-06	3.8e-05	6.8e-05	9e-06
																46.78	0.41469									841.03	-2.1e-05	2.5e-05	-1.3e-05	-5.4e-05	-3.6e-05	841.03	1.2e-05	3.9e-05	7.5e-05	9.9e-05	6.3e-05	841.03	6e-05	-9e-06	2e-06	3.6e-05	-2.8e-05
																46.84	0.35494									841.77	7e-06	1.1e-05	-8e-06	-3.1e-05	-1.8e-05	841.77	1.6e-05	4.4e-05	9e-05	8.1e-05	5.9e-05	841.77	3.3e-05	-5e-06	2.5e-05	2.2e-05	0
																46.9	0.29722									842.51	1.2e-05	1.6e-05	-4e-06	-1.2e-05	1e-06	842.51	-1.6e-05	3.4e-05	8.5e-05	6.7e-05	3.5e-05	842.51	-3.8e-05	-6.6e-05	-3e-06	-1e-06	-6.6e-05
																46.96	0.2441									843.25	1.7e-05	2e-05	-4e-06	-3e-06	4.3e-05	843.25	-3.5e-05	-8e-06	6.2e-05	3.9e-05	2.6e-05	843.25	-4.2e-05	-5.6e-05	-3e-06	-2.9e-05	-4.2e-05
																47.02	0.19823									843.98	-2e-06	-1.7e-05	-1.3e-05	-3.5e-05	3.3e-05	843.98	-7e-06	-2.6e-05	4.3e-05	3.9e-05	3e-06	843.98	-5e-06	-5.6e-05	-2.6e-05	-4.3e-05	-5.6e-05
																47.08	0.1612									844.72	-1.6e-05	-2.6e-05	-4.1e-05	2e-06	6.1e-05	844.72	-2e-06	-3.6e-05	1e-05	-7e-06	-7e-06	844.72	1.8e-05	-1.9e-05	-8e-06	-1e-05	-2.8e-05
																47.14	0.12624									845.46	-3e-05	-3.6e-05	-5.5e-05	-5.5e-05	6.2e-05	845.46	-1.6e-05	-2.2e-05	-5e-05	-1.7e-05	-2e-06	845.46	4e-06	0	-4.1e-05	-3.4e-05	-3.3e-05
																47.2	0.0996									846.19	-2e-06	-2.2e-05	-4.6e-05	-6.4e-05	5.3e-05	846.19	2e-06	6e-06	-3.7e-05	-2.6e-05	3e-06	846.19	3.8e-05	1.4e-05	-3e-06	-3.9e-05	-1e-05
																47.26	0.08377									846.93	7e-06	1.1e-05	-6.5e-05	-7.4e-05	2e-05	846.93	3.6e-05	6.8e-05	-8e-06	-1.2e-05	-1.2e-05	846.93	8e-05	5e-06	2.1e-05	-3.4e-05	-3.4e-05
																47.32	0.07361									847.67	4.1e-05	6.4e-05	-2.3e-05	-1.7e-05	7.7e-05	847.67	-2.1e-05	4.9e-05	6e-06	-6.5e-05	-3.6e-05	847.67	4.3e-05	1.9e-05	4.9e-05	-4.9e-05	1.4e-05
																47.38	0.06908									848.4	4.5e-05	4.9e-05	6e-06	-2.2e-05	3.4e-05	848.4	-1.7e-05	5.4e-05	1.1e-05	-4.1e-05	-5.9e-05	848.4	4.3e-05	3.3e-05	8.7e-05	-1.1e-05	3.3e-05
																47.44	0.07316									849.14	2.6e-05	8.3e-05	3.4e-05	2.6e-05	-4e-06	849.14	-2e-06	6e-06	3.9e-05	-6.5e-05	-6.9e-05	849.14	7.6e-05	1.4e-05	7.3e-05	-1e-06	2.3e-05
																47.5	0.09223									849.88	-1.2e-05	5e-05	1.6e-05	4.5e-05	-9e-06	849.88	1.7e-05	2.5e-05	4.9e-05	-3.6e-05	-4.5e-05	849.88	3.3e-05	1.4e-05	4e-05	-3.9e-05	9e-06
																47.56	0.12544									850.61	-2.6e-05	3.5e-05	3e-05	6.9e-05	-9e-06	850.61	4.1e-05	6e-06	4.9e-05	-3.6e-05	-3.6e-05	850.61	1.9e-05	2.4e-05	6e-06	-4e-05	1.9e-05
																47.62	0.16565									851.35	-4.1e-05	1.2e-05	1.6e-05	2.6e-05	-4.3e-05	851.35	3.6e-05	-3e-06	5.5e-05	-8e-06	-3.1e-05	851.35	5.3e-05	2.9e-05	-1.3e-05	-1e-06	-5e-06
																47.68	0.17576									852.09	-7e-06	7e-06	-9e-06	1.2e-05	-4.3e-05	852.09	6.1e-05	-3e-06	6.9e-05	-1.7e-05	3e-06	852.09	2.9e-05	0	-6.2e-05	-6.4e-05	-4.9e-05
																47.74	0.17575									852.82	5.1e-05	2.6e-05	6e-06	1.2e-05	1e-06	852.82	6.6e-05	4.5e-05	8.4e-05	5.1e-05	3.2e-05	852.82	5e-06	-1.5e-05	-4.7e-05	-5.9e-05	-3.4e-05
																47.8	0.1901									853.56	5.1e-05	5.5e-05	6e-06	2.6e-05	3.5e-05	853.56	6.5e-05	2.6e-05	8.3e-05	4.6e-05	3.6e-05	853.56	1.9e-05	0	-2.3e-05	1.3e-05	-4.4e-05
																47.86	0.20008									854.29	5.6e-05	7e-05	1.6e-05	-1.3e-05	5.4e-05	854.29	1.2e-05	-3e-06	5.4e-05	5e-05	1.7e-05	854.29	2.9e-05	2.9e-05	-1.8e-05	1.8e-05	-6.3e-05
																47.92	0.20859									855.03	5.1e-05	3.6e-05	-1.8e-05	-1.3e-05	3.5e-05	855.03	3.2e-05	6e-06	3e-05	6e-05	4.6e-05	855.03	-5e-06	3.4e-05	-1.3e-05	-6e-06	-7.8e-05
																47.98	0.21685									855.77	5.2e-05	4.1e-05	-9e-06	1.2e-05	5e-05	855.77	1.2e-05	-1.3e-05	6e-06	7.1e-05	1.7e-05	855.77	1.5e-05	5.9e-05	2.1e-05	4e-06	-3e-05
																48.04	0.21669									856.5	-2.2e-05	2e-06	-3.3e-05	2e-06	3e-05	856.5	-1.7e-05	-3.8e-05	1e-06	1.2e-05	-1.7e-05	856.5	2.9e-05	9.9e-05	2.6e-05	1.9e-05	-5e-05
																48.1	0.21085									857.24	-2.2e-05	-3.3e-05	-1.4e-05	-3e-06	-4e-06	857.24	-2e-06	-2.8e-05	1e-06	4.2e-05	3e-06	857.24	5.9e-05	0.000109	5.1e-05	9e-06	-4.5e-05
																48.16	0.20639									857.97	-4.7e-05	-8.7e-05	-2.8e-05	2.7e-05	-4.9e-05	857.97	1.2e-05	-2.8e-05	-9e-06	2.7e-05	3.7e-05	857.97	2.9e-05	6.9e-05	5.1e-05	-2.1e-05	-2.5e-05
																48.22	0.20349									858.71	-5.6e-05	-6.7e-05	1e-06	3.6e-05	-5.8e-05	858.71	3.2e-05	-3.8e-05	5.5e-05	2.2e-05	6.2e-05	858.71	4.9e-05	4.4e-05	6.1e-05	-1.6e-05	-3.5e-05
																48.28	0.19621									859.44	-6.2e-05	-2.8e-05	4.6e-05	1.2e-05	-3.4e-05	859.44	4.2e-05	-1.3e-05	6.1e-05	3.7e-05	5.2e-05	859.44	3.9e-05	-5e-06	1.6e-05	-1.6e-05	-6.5e-05
																48.34	0.18513									860.18	-6.2e-05	-4.3e-05	1.6e-05	-2.8e-05	-8.4e-05	860.18	6.7e-05	-3.8e-05	4.6e-05	3.7e-05	3.7e-05	860.18	3e-05	-2.5e-05	1.2e-05	-1.1e-05	-4.5e-05
																48.4	0.17863									860.92	-5.7e-05	-1.3e-05	-9e-06	-6.3e-05	-9.4e-05	860.92	6.3e-05	-5.8e-05	1.1e-05	-1.3e-05	-2e-06	860.92	-1e-05	-6e-05	-5.3e-05	-2.6e-05	-5.1e-05
																48.46	0.16609									861.65	-4.3e-05	1.7e-05	-2.4e-05	-8.9e-05	-9e-05	861.65	8.8e-05	-2.4e-05	7.2e-05	3.7e-05	2.3e-05	861.65	1e-05	-4.5e-05	-4.9e-05	-6e-06	-3.6e-05
																48.52	0.15072									862.39	-3.8e-05	-2.3e-05	-5.4e-05	-9.9e-05	-7e-05	862.39	0.000109	1.7e-05	1.1e-05	4.8e-05	-7e-06	862.39	5e-06	-5.1e-05	-5.4e-05	-1.6e-05	0
																48.58	0.14026									863.12	-5.3e-05	-3.3e-05	-5.4e-05	-8.4e-05	-3.9e-05	863.12	0.000128	2.2e-05	3.7e-05	5.2e-05	3.8e-05	863.12	1e-05	-5e-05	-4.9e-05	-1e-06	4e-05
																48.64	0.12603									863.86	1.3e-05	1.2e-05	1e-06	-3.8e-05	4.6e-05	863.86	0.000123	9.7e-05	2.6e-05	3.2e-05	8.8e-05	863.86	-1.5e-05	-4e-05	-4.4e-05	-1.1e-05	6e-05
																48.7	0.11768									864.59	1.8e-05	-1.8e-05	6e-06	-3.3e-05	7.2e-05	864.59	9.8e-05	0.000103	6.7e-05	4.2e-05	0.000109	864.59	-1.5e-05	-3.5e-05	-2.9e-05	-1.1e-05	7.5e-05
																48.76	0.11647									865.33	4.4e-05	1.7e-05	3.2e-05	7e-06	0.000103	865.33	6.9e-05	6.3e-05	1.1e-05	-8e-06	5.4e-05	865.33	-2.6e-05	-4.6e-05	-6.5e-05	-1.7e-05	8.6e-05
																48.82	0.11238									866.06	9.6e-05	7.4e-05	8.9e-05	4.3e-05	0.000114	866.06	3e-06	3.8e-05	1e-06	-4.9e-05	2.9e-05	866.06	-1.1e-05	-5e-06	-5e-05	9e-06	9.7e-05
																48.88	0.11264									866.79	9.6e-05	5.4e-05	6.9e-05	5.4e-05	8.9e-05	866.79	-2.3e-05	2.8e-05	-2.5e-05	-6e-05	-8e-06	866.79	-4.7e-05	2.1e-05	-6e-05	-1.7e-05	5.1e-05
																48.94	0.10649									867.53	7.5e-05	2.3e-05	5.3e-05	4.3e-05	2.7e-05	867.53	3e-06	-1.9e-05	1.2e-05	-4.5e-05	-8e-06	867.53	-3.1e-05	4.2e-05	-4.5e-05	3.5e-05	2e-05
																49	0.10497									868.26	7e-05	3.8e-05	4.3e-05	3.3e-05	1.6e-05	868.26	1.3e-05	-1.9e-05	-5e-05	-5.5e-05	-2.3e-05	868.26	-4.7e-05	5e-06	-0.000102	1.9e-05	-2.1e-05
																49.06	0.1045									869	7.5e-05	2e-06	4.3e-05	1.7e-05	6e-06	869	6.5e-05	1.2e-05	1.2e-05	7e-06	2.3e-05	869	-3.6e-05	5e-06	-7.1e-05	3e-05	-3.7e-05
																49.13	0.10388									869.73	5.5e-05	2e-06	6e-06	-1.9e-05	-2e-05	869.73	8.6e-05	3.3e-05	3.2e-05	2.3e-05	6e-05	869.73	-2.1e-05	4.2e-05	-4e-05	4.5e-05	-6e-06
																49.18	0.10247									870.47	7.6e-05	3.3e-05	7e-06	-3.5e-05	-4.6e-05	870.47	7.1e-05	6e-05	2.8e-05	4.9e-05	9.7e-05	870.47	0	2.6e-05	-1.9e-05	1.4e-05	-6e-06
																49.24	0.1033									871.2	4e-05	1.3e-05	-2.5e-05	-5.6e-05	-4.7e-05	871.2	1.9e-05	2.3e-05	-3.1e-05	3.9e-05	3.5e-05	871.2	3.7e-05	-1.6e-05	-4.1e-05	-6e-05	5e-06
																49.3	0.10903									871.94	6.2e-05	1.3e-05	-1.5e-05	-3e-06	-4.7e-05	871.94	-1.9e-05	2.3e-05	-3.1e-05	3.4e-05	2.4e-05	871.94	3.2e-05	-1.6e-05	7e-06	-7.6e-05	2.6e-05
																49.37	0.10512									872.67	8.9e-05	7.2e-05	7e-06	3.4e-05	-2.6e-05	872.67	-7.8e-05	1.3e-05	-0.000111	-3e-05	-2.4e-05	872.67	0	2.1e-05	-1.4e-05	-7.1e-05	5e-06
																49.43	0.10269									873.4	5.1e-05	2.3e-05	-4e-06	1.8e-05	-2.1e-05	873.4	-5.1e-05	2e-06	-0.000149	-1.9e-05	-5.6e-05	873.4	-3.8e-05	-3.2e-05	-8.4e-05	-7.1e-05	-4.9e-05
																49.48	0.10513									874.14	4e-05	1.8e-05	-9e-06	7e-06	2.8e-05	874.14	-1.9e-05	-4.1e-05	-0.000149	-5.1e-05	-9.9e-05	874.14	-2.2e-05	-2.7e-05	-8.9e-05	-1.7e-05	-2.7e-05
																49.55	0.10971									874.87	5.7e-05	6.1e-05	2.3e-05	7.2e-05	4.4e-05	874.87	1.3e-05	1.8e-05	-9e-05	-4.6e-05	-4.6e-05	874.87	-3.8e-05	1.6e-05	-8.4e-05	9e-06	-2.2e-05
																49.61	0.12085									875.6	3e-05	4.6e-05	7e-06	2.4e-05	6.1e-05	875.6	3.5e-05	4e-05	-4.2e-05	-9e-06	-8e-06	875.6	-6e-06	8.2e-05	-6.9e-05	4.2e-05	-1.7e-05
																49.67	0.12304									876.34	-3e-06	-9e-06	7e-06	-2e-05	6.1e-05	876.34	3e-05	2.9e-05	-3.7e-05	-3e-06	8e-06	876.34	2.2e-05	3.3e-05	-5.3e-05	6.5e-05	5e-06
																49.73	0.12699									877.07	-3e-05	-3.7e-05	-4.3e-05	-3.7e-05	5.6e-05	877.07	-3e-06	-3.1e-05	-1e-05	1.3e-05	-8e-06	877.07	2.2e-05	6.6e-05	1.3e-05	9.8e-05	2.2e-05
																49.78	0.13124									877.81	-6.9e-05	-9.2e-05	-7.1e-05	-5.3e-05	-1e-05	877.81	3e-05	2.4e-05	4e-05	3e-05	3.6e-05	877.81	-1.7e-05	6.1e-05	1.8e-05	4.8e-05	-2.8e-05
																49.85	0.13354									878.54	-9.1e-05	-0.000136	-0.000148	-9.7e-05	-2.1e-05	878.54	1.9e-05	-9e-06	5.1e-05	3.5e-05	1.4e-05	878.54	-2.2e-05	2.8e-05	1.3e-05	5.4e-05	-5e-05
																49.91	0.13665									879.27	-0.000124	-0.000152	-0.000142	-8.6e-05	-1.6e-05	879.27	3e-05	-9e-06	5.1e-05	-1.4e-05	-3e-06	879.27	-6e-06	6e-06	1.3e-05	6.5e-05	-2.2e-05
																49.97	0.13881									880.01	-0.000135	-0.000152	-0.000175	-7.5e-05	-5e-06	880.01	4.7e-05	4e-05	0.000101	-9e-06	2e-05	880.01	-2.8e-05	-1.1e-05	7e-06	-1.2e-05	-5.6e-05
																50.03	0.13698									880.74	-9.7e-05	-8.7e-05	-0.000115	-5.9e-05	2.3e-05	880.74	5.8e-05	9e-05	0.000118	-4.8e-05	5.8e-05	880.74	-3.3e-05	-5.5e-05	-3.7e-05	-6.8e-05	-7.2e-05
																50.09	0.13936									881.47	-8.1e-05	-2e-05	-7.7e-05	-2e-05	7.9e-05	881.47	2e-05	4.1e-05	9.6e-05	-6.5e-05	5.3e-05	881.47	-1.7e-05	-2.2e-05	-2e-05	-4.1e-05	-4.5e-05
																50.15	0.13572									882.2	-1.9e-05	1.9e-05	2.4e-05	-1.5e-05	0.00013	882.2	2.5e-05	7.5e-05	5.8e-05	-8.2e-05	4.2e-05	882.2	-2.8e-05	-2.2e-05	-2.1e-05	-4.1e-05	-7.9e-05
																50.21	0.13431									882.94	8.2e-05	7.5e-05	5.2e-05	4.2e-05	0.000159	882.94	3.7e-05	9.2e-05	9.1e-05	-2e-05	5.4e-05	882.94	-4e-05	-2.8e-05	-4e-06	-8.6e-05	-0.000102
																50.27	0.12466									883.67	7e-05	5.3e-05	3.5e-05	8e-06	0.000124	883.67	4.2e-05	5.8e-05	8e-05	3.6e-05	2e-05	883.67	-2.3e-05	-6e-06	-1.5e-05	-1.8e-05	-7.9e-05
																50.33	0.08716									884.4	5.9e-05	3e-05	1.3e-05	1.9e-05	0.000107	884.4	4.8e-05	8e-05	8.5e-05	5.8e-05	2e-05	884.4	0	-2.2e-05	7e-06	-7e-06	-8.4e-05
																50.39	0.06197									885.14	0.000109	5.8e-05	2.9e-05	3.6e-05	7.3e-05	885.14	3.6e-05	5.2e-05	7.9e-05	8e-05	-8e-06	885.14	6.1e-05	-2.8e-05	2.4e-05	2.1e-05	-5.6e-05
																50.45	0.04173									885.87	0.000104	4.1e-05	-1e-05	2.5e-05	4.6e-05	885.87	4.2e-05	2e-06	0.000102	8.6e-05	-2.5e-05	885.87	5e-05	-1.7e-05	4.1e-05	2.1e-05	5e-06
																50.51	0.02953									886.6	7.7e-05	4.2e-05	3e-05	8e-06	2.9e-05	886.6	4.8e-05	-2.1e-05	9.2e-05	9.3e-05	-2.5e-05	886.6	0.000107	2.8e-05	7.5e-05	0.000112	5e-05
																50.57	0.03095									887.33	8.3e-05	8.8e-05	6.4e-05	4.8e-05	2.9e-05	887.33	3.7e-05	-1.5e-05	8.1e-05	5.4e-05	-1.4e-05	887.33	0.000102	1.7e-05	9.3e-05	6.7e-05	5.7e-05
																50.63	0.03688									888.07	8.3e-05	0.000105	8.7e-05	5.9e-05	5.8e-05	888.07	5.4e-05	-3.8e-05	5.9e-05	7.1e-05	-2.6e-05	888.07	6.3e-05	2.9e-05	8.2e-05	5e-05	6.2e-05
																50.69	0.05995									888.8	1.5e-05	4.8e-05	1.9e-05	4.8e-05	6.4e-05	888.8	6.6e-05	-4e-06	9.3e-05	5.4e-05	-8e-06	888.8	5.1e-05	4.6e-05	7.1e-05	7.3e-05	8.5e-05
																50.75	0.0888									889.53	-8e-06	7.6e-05	4.1e-05	5.9e-05	8.6e-05	889.53	6e-05	5.3e-05	8.7e-05	7.6e-05	2.6e-05	889.53	7.4e-05	7.4e-05	7e-05	6.7e-05	0.000108
																50.81	0.12405									890.26	-4.8e-05	-9e-06	-3.8e-05	-4e-06	7e-06	890.26	7.1e-05	8.2e-05	7.5e-05	0.000116	1.4e-05	890.26	2.3e-05	5.1e-05	8e-06	4e-06	8.5e-05
																50.87	0.16802									890.99	3e-06	1.9e-05	-1e-05	-9e-06	1.8e-05	890.99	6.6e-05	0.000105	4.7e-05	0.000105	3.7e-05	890.99	1.1e-05	3.4e-05	-4e-06	2.7e-05	5.7e-05
																50.93	0.21801									891.73	-3e-06	-4e-06	-3.9e-05	-3.2e-05	1.8e-05	891.73	4.9e-05	0.000105	7.6e-05	0.000117	3.2e-05	891.73	5.7e-05	1.1e-05	1.3e-05	1e-05	5.7e-05
																50.99	0.26971									892.46	6.7e-05	2e-06	3.6e-05	-1.5e-05	5.9e-05	892.46	6.1e-05	0.000135	4.2e-05	0.000171	4.4e-05	892.46	3.5e-05	1.2e-05	-2.1e-05	-4.2e-05	5e-06
																51.05	0.32698									893.19	3.2e-05	-2.1e-05	7e-06	-3.9e-05	1e-06	893.19	6.7e-05	9.5e-05	4.2e-05	0.000149	3.8e-05	893.19	2.9e-05	-1.8e-05	-4e-06	-6e-05	-3.6e-05
																51.11	0.38609									893.92	2.1e-05	-4e-06	-2.8e-05	-1.5e-05	4.2e-05	893.92	5.6e-05	5.5e-05	2.5e-05	7.9e-05	1.5e-05	893.92	3.5e-05	-2.9e-05	-1e-05	-6e-05	-5.9e-05
																51.17	0.44397									894.65	-2.6e-05	-5.6e-05	-4e-05	-4.5e-05	2.4e-05	894.65	9.1e-05	2e-05	4.8e-05	6.7e-05	9e-06	894.65	5.2e-05	-1.2e-05	3.7e-05	-6.6e-05	-5.3e-05
																51.23	0.51									895.38	-3.2e-05	-5.6e-05	1e-06	-3.3e-05	-2.2e-05	895.38	0.000108	7.2e-05	5.4e-05	0.000108	7.3e-05	895.38	0	6e-06	-2.1e-05	-4.2e-05	-7.1e-05
																51.29	0.56794									896.12	-0.000102	-4.5e-05	-1.6e-05	-6.8e-05	-4e-05	896.12	9.1e-05	3.7e-05	4.8e-05	7.8e-05	9.1e-05	896.12	1.7e-05	-2.9e-05	-2.7e-05	-1.9e-05	-4.1e-05
																51.35	0.62873									896.85	-7.9e-05	-5.1e-05	-6.3e-05	-7.4e-05	-3.4e-05	896.85	0.000114	4.9e-05	4.8e-05	9.6e-05	9.7e-05	896.85	3.5e-05	-4.7e-05	-5.7e-05	-1.3e-05	-4.7e-05
																51.41	0.71236									897.58	-7.4e-05	-2.1e-05	-4e-06	-9.3e-05	-5.2e-05	897.58	0.00011	4.9e-05	3.1e-05	7.4e-05	9.2e-05	897.58	5.3e-05	-5.9e-05	-2.8e-05	-1e-06	-2.4e-05
																51.47	0.78207									898.31	-6.9e-05	2e-05	-7e-05	-5.8e-05	-2.9e-05	898.31	7.5e-05	5.6e-05	2.5e-05	6.2e-05	5.7e-05	898.31	4.8e-05	-4.8e-05	-5.8e-05	2.8e-05	-6e-06
																51.53	0.84152									899.04	-4.5e-05	2.6e-05	-5.9e-05	-6.4e-05	-1.7e-05	899.04	9e-06	-1.6e-05	2e-06	-1.6e-05	2.1e-05	899.04	0.00012	-6e-06	3.8e-05	7.7e-05	2.4e-05
																51.59	0.88368									899.77	-6.3e-05	2e-06	-8.3e-05	-7e-05	-8.3e-05	899.77	3e-06	2e-06	-2.3e-05	-2.8e-05	-9e-06	899.77	9.6e-05	1.8e-05	0.000117	7.1e-05	-1e-06
																51.65	0.91055									900.5	-8.7e-05	8e-06	-2.9e-05	-5.8e-05	-8.3e-05	900.5	-4.5e-05	2e-05	8e-06	-1.6e-05	9e-06	900.5	8.4e-05	3.6e-05	0.000123	0.000125	1.2e-05
																51.71	0.92853									901.23	-5.1e-05	4.4e-05	8e-06	-4e-06	-3.5e-05	901.23	-3.9e-05	-4e-06	6.2e-05	-1.6e-05	3.3e-05	901.23	0.000102	5.4e-05	0.000146	0.000161	-7e-06
																51.77	0.93187									901.96	-0.000105	-3.4e-05	-3.5e-05	-7e-05	-7.7e-05	901.96	-5.7e-05	-4e-05	5.6e-05	-1e-05	2.7e-05	901.96	6.6e-05	7.2e-05	0.000147	0.000119	-5.5e-05
																51.83	0.92682									902.69	-0.000118	-4.6e-05	-7.7e-05	-5.8e-05	-6.6e-05	902.69	3e-06	-1e-05	5e-05	-1.6e-05	4.6e-05	902.69	6e-06	5.5e-05	9.9e-05	8.9e-05	-4.3e-05
																51.89	0.9029									903.43	-8.2e-05	-5.3e-05	-7.8e-05	-3.4e-05	-3e-05	903.43	-3e-06	-5.3e-05	6.9e-05	9e-06	3.4e-05	903.43	6e-06	6e-06	4.5e-05	8.4e-05	-4.3e-05
																51.95	0.8577									904.16	-1.5e-05	-7.8e-05	-6e-05	2e-06	-5e-06	904.16	5.2e-05	-7.2e-05	6.3e-05	1.5e-05	2.2e-05	904.16	-7.4e-05	-1.9e-05	2e-06	4.2e-05	-6.8e-05
																52.01	0.80078									904.89	-2.8e-05	-0.000109	-9.2e-05	-2.9e-05	-3.6e-05	904.89	4e-05	-7.2e-05	3.3e-05	2.7e-05	1e-05	904.89	-8.1e-05	-6e-06	8e-06	1.1e-05	-6.3e-05
																52.07	0.72985									905.62	3.4e-05	-4.1e-05	-1.7e-05	-1e-05	1e-06	905.62	9.6e-05	-2.9e-05	3.3e-05	5.9e-05	2.2e-05	905.62	-3.1e-05	-4.4e-05	-1e-05	1.1e-05	-3.8e-05
																52.13	0.64525									906.35	-1.5e-05	-2.9e-05	-5.4e-05	-3.5e-05	-1.1e-05	906.35	7.1e-05	-5.4e-05	3.3e-05	4.6e-05	-1.5e-05	906.35	-5e-05	-3.1e-05	-2.9e-05	1.7e-05	-8.1e-05
																52.19	0.58424									907.08	-2.1e-05	-1.6e-05	-4.8e-05	-6.6e-05	1e-06	907.08	8.4e-05	2e-06	5.1e-05	4e-05	1e-05	907.08	-0.000106	-3.7e-05	-4.1e-05	-2e-05	-9.4e-05
																52.25	0.51819									907.81	-7.1e-05	-1e-05	-6.7e-05	-9.1e-05	-4.3e-05	907.81	4.7e-05	3.3e-05	4.5e-05	1.5e-05	1.6e-05	907.81	-3.1e-05	-3.1e-05	-4.8e-05	-5.8e-05	-0.000106
																52.31	0.4516									908.54	-0.000103	-1.6e-05	-7.4e-05	-7.9e-05	-5.5e-05	908.54	4.1e-05	7.1e-05	2.7e-05	3.4e-05	2.2e-05	908.54	-4.4e-05	-3.8e-05	-7.3e-05	-3.3e-05	-9.4e-05
																52.37	0.39404									909.27	-0.000136	-4.2e-05	-6.8e-05	-6.1e-05	-8.7e-05	909.27	4.7e-05	0.000103	8.4e-05	5.3e-05	6e-05	909.27	-7e-05	-5.1e-05	-7.4e-05	5e-06	-9.5e-05
																52.43	0.33951									910	-7.3e-05	-1e-05	-3.7e-05	-4.9e-05	-0.00012	910	4.1e-05	0.00013	0.000116	4.1e-05	6.7e-05	910	-1.9e-05	-6.4e-05	-6.8e-05	3e-05	-2e-05
																52.49	0.28224									910.73	-4.1e-05	3.4e-05	-5e-06	2e-06	-0.000102	910.73	9.9e-05	0.000163	0.000156	6e-05	9.3e-05	910.73	5.7e-05	-3.8e-05	-4e-06	5e-05	2.5e-05
																52.55	0.23473									911.46	1e-05	7.9e-05	1.4e-05	9e-06	1e-06	911.46	9.3e-05	0.000124	0.000117	4.8e-05	6.8e-05	911.46	2.5e-05	-5.1e-05	3.4e-05	3.7e-05	6e-06
																52.61	0.18757									912.19	-3e-06	2.2e-05	-5e-06	-2.3e-05	-3.7e-05	912.19	6.1e-05	0.000105	7.2e-05	9e-06	7.4e-05	912.19	-3.2e-05	-0.000103	2e-06	-3.4e-05	1.2e-05
																52.67	0.15839									912.92	3e-06	1.5e-05	-1.1e-05	-1.7e-05	-5e-06	912.92	1e-05	7.3e-05	5.3e-05	-6.1e-05	3.6e-05	912.92	-3.2e-05	0	6e-05	-8e-06	3.2e-05
																52.73	0.1343									913.65	-2.2e-05	-2.3e-05	2e-06	1.5e-05	2.7e-05	913.65	6.1e-05	6e-05	7.2e-05	4.1e-05	8.1e-05	913.65	-7.8e-05	1.9e-05	8.6e-05	-3.4e-05	-4.6e-05
																52.79	0.11065									914.37	-6.2e-05	-0.000102	-3.1e-05	-2.4e-05	-1.8e-05	914.37	1e-05	-1.7e-05	-1.8e-05	-4e-06	-3e-06	914.37	-5.9e-05	7.8e-05	6.7e-05	1.1e-05	-1.4e-05
																52.85	0.09079									915.1	-9.5e-05	-0.000116	-6.4e-05	-2.4e-05	-6.5e-05	915.1	-1e-05	-4e-06	-3.8e-05	-1e-05	-3e-06	915.1	-2.7e-05	0.000112	4.8e-05	9e-05	-1.4e-05
																52.91	0.0803									915.83	-5e-05	-7.7e-05	-1.8e-05	-4e-06	8e-06	915.83	1e-05	9e-06	2.8e-05	4.3e-05	3.7e-05	915.83	4.6e-05	0.000199	0.000115	0.000131	6e-06
																52.97	0.06853									916.56	-3e-05	-7.1e-05	2e-06	2.9e-05	4.8e-05	916.56	1e-05	2.2e-05	8e-06	9e-05	2.4e-05	916.56	0.0001	0.00014	0.000102	0.000145	-1e-06
																53.03	0.07855									917.29	-1e-05	-6.4e-05	2e-06	5.6e-05	2.8e-05	917.29	-2.3e-05	2.9e-05	-2.5e-05	1.6e-05	-3.7e-05	917.29	0.0001	7.4e-05	4.2e-05	6.5e-05	1.3e-05
																53.09	0.09285									918.02	1e-05	-3.1e-05	1.5e-05	9e-05	6.2e-05	918.02	-2.4e-05	8.3e-05	2.2e-05	7e-05	-3e-06	918.02	2e-05	2e-05	2.9e-05	-2e-06	-8.1e-05
																53.15	0.12277									918.75	7.8e-05	-2.4e-05	8.2e-05	0.00011	4.2e-05	918.75	-3e-05	4.3e-05	4.9e-05	6.3e-05	4e-06	918.75	4e-05	2.7e-05	3.6e-05	1.2e-05	-7e-06
																53.22	0.14957									919.48	6.5e-05	9e-06	4.9e-05	0.000158	5.5e-05	919.48	-1.7e-05	5.6e-05	2.2e-05	-2.4e-05	-0.000118	919.48	-3.4e-05	-6.8e-05	-6.5e-05	-3.6e-05	-6.8e-05
																53.27	0.15265									920.21	5.8e-05	7.1e-05	2.2e-05	0.000146	-1.9e-05	920.21	3.1e-05	7.1e-05	1.5e-05	-4e-06	-4.4e-05	920.21	-8.2e-05	-8.2e-05	-8.7e-05	-6.3e-05	-8.3e-05
																53.34	0.15857									920.94	9.4e-05	9.9e-05	4.3e-05	0.000113	6.3e-05	920.94	1.7e-05	5.8e-05	-1.2e-05	-4e-06	-3.8e-05	920.94	-9e-05	-4.8e-05	-8.1e-05	-5.7e-05	-6.3e-05
																53.4	0.16674									921.66	9.5e-05	4.5e-05	-1.2e-05	8e-05	6.4e-05	921.66	3.9e-05	1.6e-05	9e-06	-1.8e-05	-2.4e-05	921.66	-5.6e-05	-2.1e-05	-0.000117	-9e-06	-2.9e-05
																53.46	0.17426									922.39	2.5e-05	3e-06	-7.6e-05	7.3e-05	7.2e-05	922.39	6e-05	5.2e-05	-1.2e-05	-3.2e-05	-5.3e-05	922.39	-8.5e-05	-7e-06	-9e-05	-6.5e-05	-3.6e-05
																53.52	0.17985									923.12	2.5e-05	-2.6e-05	-4.8e-05	3.8e-05	3e-05	923.12	0.000103	-1.2e-05	2.3e-05	3.8e-05	3.2e-05	923.12	-5.7e-05	5e-05	-2.6e-05	-4.4e-05	-1.5e-05
																53.58	0.18225									923.85	1.1e-05	-9.7e-05	-2e-05	6.7e-05	8.7e-05	923.85	7.5e-05	2e-06	8e-05	2.4e-05	2.5e-05	923.85	-6.4e-05	0.0001	-3.3e-05	-8.7e-05	-8e-06
																53.64	0.19027									924.58	-1.8e-05	-0.000119	2e-06	7.4e-05	3.7e-05	924.58	0.000125	-5e-06	0.000102	3.9e-05	4e-06	924.58	-2.2e-05	9.3e-05	3.8e-05	-1.6e-05	7e-06
																53.7	0.18939									925.31	-3.9e-05	-9.1e-05	2e-06	6.1e-05	1e-06	925.31	5.4e-05	2.4e-05	5.2e-05	1e-05	-4.7e-05	925.31	-5.8e-05	6.5e-05	8.2e-05	-4.5e-05	-1e-06
																53.76	0.19294									926.03	-4e-05	-9.2e-05	3.1e-05	3.9e-05	-1.3e-05	926.03	9.9e-05	2.4e-05	9.7e-05	6.9e-05	1.1e-05	926.03	-8e-06	3.7e-05	0.000112	-1.6e-05	5.8e-05
																53.82	0.20004									926.76	-4.1e-05	-6.4e-05	4.6e-05	6.2e-05	1.6e-05	926.76	0.000108	6.9e-05	9.1e-05	3.3e-05	3.4e-05	926.76	0	5.2e-05	0.000129	-3.9e-05	5.1e-05
																53.88	0.20404									927.49	-3.4e-05	-3.5e-05	3.2e-05	3.3e-05	-2.1e-05	927.49	-1.9e-05	-4.3e-05	-5.8e-05	-7.2e-05	-4.9e-05	927.49	7e-06	1.5e-05	8.5e-05	6e-06	5.2e-05
																53.94	0.20089									928.22	-3.4e-05	-2.8e-05	0.000109	3.3e-05	3.2e-05	928.22	-5.7e-05	-4.3e-05	-5.2e-05	-9.6e-05	4e-06	928.22	2.3e-05	6.1e-05	0.000102	6e-06	-1e-06
																54	0.19201									928.95	2e-05	3e-06	0.000164	7.2e-05	-6e-06	928.95	3.5e-05	-8.2e-05	-7.5e-05	-0.000105	1.2e-05	928.95	4.6e-05	3.9e-05	8e-05	2.9e-05	-1.6e-05
																54.06	0.18305									929.67	2e-05	1.1e-05	0.000142	8.1e-05	1.7e-05	929.67	-4e-06	-6e-05	-7.6e-05	-0.000106	1.2e-05	929.67	-3.1e-05	0	5.7e-05	-4.9e-05	-0.000118
																54.12	0.17266									930.4	-7.5e-05	-3.6e-05	8.1e-05	2.7e-05	-5.4e-05	930.4	-9.1e-05	-0.000116	-7.7e-05	-0.000123	-6.7e-05	930.4	-5.6e-05	-8e-06	1.1e-05	-2.6e-05	-0.000111
																54.18	0.16897									931.13	-6e-05	-2.9e-05	0.000138	3.5e-05	-3.9e-05	931.13	-4e-06	-0.000118	-1.4e-05	-6.1e-05	-9.2e-05	931.13	-9.7e-05	-8e-05	3.5e-05	-0.000106	-0.000129
																54.24	0.15671									931.86	-7.8e-05	-1.3e-05	-2.3e-05	6.1e-05	-6.4e-05	931.86	3.7e-05	-8.8e-05	2e-06	-1.3e-05	-9.4e-05	931.86	-6.6e-05	-9.8e-05	3e-06	-0.000101	-8.3e-05
																54.3	0.14136									932.58	-7.1e-05	6.2e-05	-1.5e-05	8.8e-05	3.5e-05	932.58	3.8e-05	-1.4e-05	5.3e-05	3.7e-05	-2.9e-05	932.58	-3.4e-05	-5.9e-05	-6e-06	-0.000129	-7.7e-05
																54.36	0.13708									933.31	-0.0001	0.000108	-1.5e-05	5.6e-05	-7e-06	933.31	3.9e-05	-9.3e-05	2e-05	3e-05	-6.5e-05	933.31	1.7e-05	1.7e-05	-1.5e-05	-8.1e-05	-3.6e-05
																54.42	0.13319									934.04	3.2e-05	0.00013	1.1e-05	2.1e-05	2e-05	934.04	8.6e-05	-2.4e-05	2e-06	5.8e-05	-1.3e-05	934.04	-1.8e-05	-2.7e-05	-6e-06	-5.7e-05	-2.8e-05
																54.48	0.13127									934.76	1.4e-05	7.8e-05	-4.4e-05	1.3e-05	2e-05	934.76	8.9e-05	3e-06	2.1e-05	5.1e-05	8e-05	934.76	8.4e-05	0	3e-06	3.5e-05	4.6e-05
																54.54	0.12749									935.49	-7.2e-05	4e-06	-6.5e-05	-0.000113	-9.5e-05	935.49	3.4e-05	3.2e-05	2.2e-05	6.2e-05	6.3e-05	935.49	1.9e-05	1.9e-05	-1.6e-05	7e-06	1.9e-05
																54.6	0.11901									936.22	-0.000115	-8.7e-05	-0.000128	-0.000157	-0.00018	936.22	-5.5e-05	-1.7e-05	3e-06	-3.6e-05	2.6e-05	936.22	-2.1e-05	2e-05	-7e-06	8e-06	7e-05
																54.66	0.11826									936.95	-0.00012	-9e-05	-8.1e-05	-0.000122	-0.000156	936.95	-0.00011	6.6e-05	8.7e-05	-3.8e-05	1.6e-05	936.95	-4.2e-05	0	-4.9e-05	2.9e-05	1e-05
																54.72	0.12378									937.67	-6e-05	-6.2e-05	3e-06	-6.2e-05	-3.1e-05	937.67	-7.1e-05	4.7e-05	0.000167	-6e-06	6.1e-05	937.67	-1.1e-05	3.3e-05	2.6e-05	9.6e-05	-2.3e-05
																54.78	0.12786									938.4	-7.4e-05	-4.1e-05	6e-05	-6.4e-05	-3.2e-05	938.4	-4e-05	8.4e-05	0.000266	7.3e-05	1.8e-05	938.4	0	0.000137	5e-05	6.6e-05	1e-05
																54.84	0.14205									939.13	6e-06	-7.9e-05	0.000122	-1.9e-05	-3.4e-05	939.13	5.4e-05	0.000135	0.000349	0.0001	0.000126	939.13	0	0.000107	9.9e-05	0.00014	9.4e-05
																54.9	0.14644									939.85	1.9e-05	-4.5e-05	0.000237	-4.5e-05	8.8e-05	939.85	4.3e-05	7.8e-05	0.000373	0.000153	8.1e-05	939.85	-3.8e-05	7.4e-05	9e-05	0.00017	8.5e-05
																54.96	0.14623									940.58	7e-05	-0.000109	0.000257	-5.9e-05	7.8e-05	940.58	0.000121	4e-06	0.000384	0.000183	4.5e-05	940.58	3.8e-05	2.5e-05	0.000118	0.000187	8.8e-05
																55.02	0.14874									941.3	-0.000122	-0.000111	6.8e-05	-0.000176	-1.1e-05	941.3	4.5e-05	4e-06	0.0003	0.000212	5.9e-05	941.3	0.000142	3.9e-05	1.7e-05	0.0001	0.000102
																55.08	0.15134									942.03	-0.000163	-9.9e-05	-1e-05	-0.000191	-3.7e-05	942.03	9.8e-05	-6.1e-05	0.000199	0.000162	4.6e-05	942.03	0.000117	2.6e-05	3e-05	4.9e-05	7.7e-05
																55.14	0.15166									942.76	-0.000163	-8e-06	-1e-05	-0.000204	4.1e-05	942.76	2e-05	-0.000257	-6.2e-05	5e-06	-0.000111	942.76	0.000156	5.2e-05	1.7e-05	-1.6e-05	-6.6e-05
																55.2	0.15234									943.48	-0.000176	-0.000113	-7.5e-05	-0.000178	-5e-05	943.48	4.6e-05	-0.000271	-4.9e-05	1.9e-05	-4.5e-05	943.48	0.000288	7.9e-05	1.7e-05	0.000102	-0.000106
																55.26	0.15155									944.21	-0.000254	-0.000178	-0.000167	-0.000244	-0.000129	944.21	-5.9e-05	-0.000257	-0.000232	-9.9e-05	-5.8e-05	944.21	0.000248	0.000118	-2.2e-05	0.000114	-1.4e-05
																55.32	0.14951									944.94	-0.000306	-0.000308	-0.000153	-0.000204	-0.00018	944.94	-7.2e-05	-0.000204	-0.000284	-0.000112	-0.000136	944.94	0.000169	0	4.3e-05	7.5e-05	3.8e-05
																55.38	0.14742									945.66	-0.000265	-0.000397	-0.000243	-0.00028	-0.000244	945.66	-0.00011	-7.3e-05	-0.000269	-7.2e-05	-5.8e-05	945.66	0.00022	-3.9e-05	-2.2e-05	0.0001	-6.6e-05
																55.44	0.15278									946.39	-0.000237	-0.000431	-0.000292	-0.000239	-0.000254	946.39	-7e-05	8.1e-05	-0.000151	-3.3e-05	-6e-06	946.39	0.000153	-5.1e-05	-8.5e-05	1e-05	-5.2e-05
																55.5	0.1463									947.11	-0.000182	-0.000361	-0.000211	-0.000197	-0.000162	947.11	-5.7e-05	0.000181	-9.8e-05	-0.000121	1.9e-05	947.11	0.000163	5e-05	4.2e-05	-2.8e-05	3.7e-05
																55.56	0.14256									947.84	-0.000142	-0.000218	-0.000195	-0.000144	-9.7e-05	947.84	6.8e-05	0.00024	6.5e-05	-3.2e-05	0.000155	947.84	0.000173	-2.5e-05	0.000116	3.4e-05	-1e-06
																55.62	0.14275									948.56	1.9e-05	5e-06	-5.8e-05	-8e-06	3.9e-05	948.56	7.9e-05	0.000211	0.000149	-8e-05	0.000189	948.56	0.000255	0.000122	0.000138	4.6e-05	-7.4e-05
																55.68	0.13545									949.29	0.000126	0.000136	7.5e-05	5.2e-05	0.000146	949.29	4.2e-05	0.0001	0.000182	-9.1e-05	9e-05	949.29	0.000203	0.000132	0.000231	3.3e-05	-1e-06
																55.75	0.12902									950.02	7.7e-05	0.000193	0.000156	4e-05	0.000167	950.02	6e-06	0.00011	0.000286	-7.8e-05	8.9e-05	950.02	0.000247	7.1e-05	0.000216	8e-05	3.4e-05
																55.8	0.12303									950.74	-1.7e-05	0.000121	3.8e-05	4e-06	0.000107	950.74	2.9e-05	-1.9e-05	0.000259	-3e-05	7.6e-05	950.74	0.000163	-3.5e-05	9.7e-05	9e-06	-1.3e-05
																55.86	0.11814									951.47	-4e-05	5e-05	4.9e-05	-7e-06	6e-05	951.47	-6.3e-05	5e-05	0.000291	6.2e-05	0.00011	951.47	0.000161	3.5e-05	8.5e-05	-6.1e-05	2.2e-05
																55.92	0.0838									952.19	6e-06	5e-05	-7.7e-05	-1.9e-05	1.3e-05	952.19	-8.5e-05	-8e-06	0.000128	3.9e-05	4e-05	952.19	0.000102	4.6e-05	2.7e-05	-4.8e-05	0.000113
																55.98	0.05238									952.92	-6.2e-05	6.1e-05	-2e-05	-1.8e-05	2.4e-05	952.92	2.8e-05	7.1e-05	0.000138	3.9e-05	0.000119	952.92	4.5e-05	4.5e-05	4e-06	-4.8e-05	6.7e-05
																56.05	0.02928									953.64	6e-06	8.2e-05	3.6e-05	7.1e-05	0.000124	953.64	5e-05	4.8e-05	7e-05	4.9e-05	9.5e-05	953.64	5.5e-05	6.7e-05	7.1e-05	-9.2e-05	9.9e-05
																56.1	0.02157									954.37	8.3e-05	0.000136	0.000135	7e-05	0.000167	954.37	-1.6e-05	0.000125	1.4e-05	3.8e-05	3.9e-05	954.37	6.6e-05	0.00011	8.1e-05	-0.000135	0.000109
																56.16	0.02068									955.09	0.000169	0.00021	0.000177	0.0002	0.000317	955.09	3.8e-05	6.9e-05	-6.2e-05	-3.9e-05	-5e-06	955.09	3.2e-05	7.6e-05	0.000101	-9e-05	0.000108
																56.22	0.03591									955.82	0.000167	0.000176	0.000272	0.000133	0.000336	955.82	0.000178	0.000154	0.000153	4.8e-05	0.000157	955.82	-5.4e-05	-2.2e-05	4.7e-05	-0.000175	6.4e-05
																56.28	0.05783									956.54	0.000145	0.000111	0.00012	0.000122	0.000248	956.54	0.000187	0.0001	5.6e-05	-6e-06	0.000188	956.54	4.2e-05	1.1e-05	7.8e-05	-0.00012	0.000138
																56.34	0.08985									957.26	8e-05	0.000164	-8e-06	4.7e-05	0.000183	957.26	0.000165	0.0001	6.7e-05	1.5e-05	0.000209	957.26	0.00016	7.5e-05	0.000121	-3e-06	0.000159
																56.4	0.12528									957.99	9.1e-05	0.0001	-0.000104	8.9e-05	8.7e-05	957.99	0.000271	0.000121	0.00013	0.0001	0.000378	957.99	7.4e-05	-2.1e-05	4e-06	2.9e-05	0.000106
																56.46	0.17028									958.71	6.9e-05	7.8e-05	-0.000125	2.5e-05	5.5e-05	958.71	0.000207	2.5e-05	6.6e-05	6.8e-05	0.000303	958.71	5.3e-05	-6.4e-05	-2.8e-05	5e-05	7.3e-05
																56.52	0.22293									959.44	9e-05	7.8e-05	-8.2e-05	3.6e-05	4.4e-05	959.44	1.6e-05	-7e-05	-8.2e-05	1.5e-05	0.000164	959.44	0.000137	0	6.7e-05	0.000187	0.000105
																56.59	0.27755									960.16	0.000174	0.00013	-1.8e-05	0.000151	0.00018	960.16	-5e-06	-7e-06	7.6e-05	0.000141	0.000195	960.16	6.3e-05	-7.3e-05	2.4e-05	0.000123	5.2e-05
																56.64	0.33061									960.89	0.000309	5.6e-05	5.5e-05	0.000244	0.000138	960.89	1.6e-05	-4.9e-05	4.4e-05	0.00014	0.000162	960.89	-0.000147	-0.000178	-0.000122	3.9e-05	-1.1e-05
																56.71	0.38789									961.61	0.000297	0.000181	8.6e-05	0.000254	0.00022	961.61	-2.6e-05	-5.9e-05	3e-06	8.8e-05	6e-06	961.61	1e-05	-8.3e-05	1.4e-05	0.000112	6.2e-05
																56.76	0.44204									962.33	0.000297	0.00016	9.6e-05	0.000243	0.000127	962.33	-5e-06	-2.8e-05	-8e-06	0.000108	-3.6e-05	962.33	1e-05	-0.000114	-8e-05	-4.4e-05	4.1e-05
																56.83	0.50267									963.06	0.000204	9.8e-05	1.3e-05	0.000285	7.5e-05	963.06	0.000234	6.6e-05	0.000159	0.00015	2.6e-05	963.06	2e-05	-0.000156	-6.9e-05	-0.000117	3e-05
																56.89	0.55555									963.78	0.000173	8.8e-05	8.6e-05	0.000234	6.4e-05	963.78	0.000256	0.00016	9.7e-05	0.000203	-3.6e-05	963.78	0	-0.000136	-0.000122	-6.5e-05	5.1e-05
																56.95	0.61594									964.51	0.000131	0.000151	0.000128	0.000161	9.6e-05	964.51	0.000278	0.000234	0.000202	0.000256	1.6e-05	964.51	0	-0.000136	-0.000101	-7.6e-05	4.1e-05
																57.01	0.69483									965.23	9e-05	4.6e-05	9.7e-05	0.000119	3.3e-05	965.23	0.000288	0.000192	0.000233	0.000277	6.9e-05	965.23	-9.5e-05	-0.000178	-0.000154	-0.000118	-2.2e-05
																57.07	0.76504									965.95	0.000132	0.000109	0.00015	0.00014	8.6e-05	965.95	0.00031	0.000298	0.000328	0.000288	0.000205	965.95	-0.000137	-0.000137	-9.1e-05	-6.6e-05	-3.2e-05
																57.13	0.81587									966.68	0.000174	0.000162	0.000213	0.00013	0.000138	966.68	0.000173	0.000256	0.000223	0.00032	0.000163	966.68	-0.000169	-8.4e-05	-8.1e-05	-2.4e-05	-8.5e-05
																57.19	0.85461									967.4	0.000185	0.00013	0.00015	9.9e-05	4.4e-05	967.4	0.000153	0.000172	0.000192	0.000194	0.000216	967.4	-0.000253	-0.00021	-8.1e-05	-9.7e-05	-0.000201
																57.25	0.88667									968.12	0.000175	5.7e-05	9.8e-05	0.000109	3.3e-05	968.12	9e-05	8.8e-05	9.8e-05	6.8e-05	0.000185	968.12	-0.000169	-0.000232	-4.9e-05	-8.7e-05	-0.000149
																57.31	0.90108									968.85	0.000186	0.000152	0.000161	9.9e-05	0.000108	968.85	6.9e-05	0.000131	9.8e-05	2.6e-05	0.000143	968.85	-0.000138	-0.000254	5.6e-05	-0.00013	-0.00017
																57.37	0.91241									969.57	0.000123	6.8e-05	3e-06	-6e-05	0.00013	969.57	1.6e-05	2.5e-05	3.5e-05	-4.9e-05	-5e-06	969.57	-6.4e-05	-0.000213	6.7e-05	-0.00012	-0.000161
																57.43	0.90822									970.29	6e-06	-3.9e-05	-0.000115	-8.2e-05	5.5e-05	970.29	-2.7e-05	-1.8e-05	7.8e-05	-3.8e-05	3.8e-05	970.29	-4.3e-05	-0.000214	3.6e-05	-0.000174	-0.000183
																57.49	0.88178									971.02	-3.7e-05	-1.8e-05	-0.000138	-0.000104	4.5e-05	971.02	-7e-05	-8.3e-05	0.000143	-6e-06	-5e-06	971.02	7.5e-05	-1.1e-05	0.000144	-0.000164	-0.000163
																57.55	0.84489									971.74	-0.000124	-7.2e-05	-0.000203	-0.000224	-4.2e-05	971.74	-2.7e-05	-7e-06	0.000165	-6e-06	6e-06	971.74	0.000151	0.000108	0.000242	-8.9e-05	-0.000153
																57.61	0.78962									972.46	-7e-05	-4e-05	-0.000281	-0.00017	-2e-05	972.46	5e-06	-1.8e-05	0.000188	0.000103	7.1e-05	972.46	0.000109	0.00012	0.000178	-6.8e-05	-0.000121
																57.67	0.72472									973.18	-2.7e-05	1.5e-05	-0.000216	-5.1e-05	-5.3e-05	973.18	4.9e-05	8e-05	0.000244	0.000147	0.000105	973.18	4.3e-05	6.6e-05	0.000146	-7.9e-05	-0.00011
																57.73	0.64208									973.91	6.1e-05	0.000148	-0.000174	-5.1e-05	2e-06	973.91	7.2e-05	0.000114	0.000135	6e-05	3.9e-05	973.91	-3.4e-05	0	8.1e-05	-2.5e-05	-0.000133
																57.79	0.58294									974.63	6e-06	3.8e-05	-0.000153	-9.6e-05	1.3e-05	974.63	-6e-06	8.2e-05	3.6e-05	-2.9e-05	-1.6e-05	974.63	-2.3e-05	-5.6e-05	4e-06	-1.4e-05	1e-05
																57.85	0.52222									975.35	0.000107	0.000139	-7.6e-05	6e-05	0.000159	975.35	-2.8e-05	8.2e-05	8.1e-05	7.2e-05	-3.9e-05	975.35	-0.000102	-0.000112	-9.7e-05	-9.3e-05	-1.2e-05
																57.91	0.46434									976.07	8.6e-05	0.000129	1.4e-05	6.1e-05	0.000127	976.07	-4e-05	0.000151	0.000139	6.1e-05	-3.9e-05	976.07	-5.7e-05	-0.000102	-0.000121	-9.4e-05	-1.2e-05
																57.97	0.40445									976.8	5.2e-05	0.000119	3.7e-05	7.3e-05	0.00014	976.8	-1.7e-05	3.8e-05	9.5e-05	6.2e-05	1.8e-05	976.8	0	-6.9e-05	-4.2e-05	-2.6e-05	4.5e-05
																58.03	0.3544									977.52	7.6e-05	8.5e-05	0.00013	0.000109	0.000199	977.52	-7.5e-05	9.7e-05	0.000142	8.6e-05	8.7e-05	977.52	5.7e-05	-2.3e-05	-1.9e-05	-4.9e-05	0.000103
																58.09	0.29738									978.24	5.3e-05	7.4e-05	6.1e-05	0.000133	8.4e-05	978.24	-7.6e-05	0.000202	0.00019	0.000145	0.00017	978.24	1.1e-05	-7e-05	-0.000136	-3.8e-05	-1.3e-05
																58.15	0.24335									978.96	-2.9e-05	-4.3e-05	5e-05	4e-06	1.4e-05	978.96	-0.0001	0.000133	5e-05	9.9e-05	0.000206	978.96	-2.4e-05	-4.7e-05	-0.000125	4.4e-05	2.3e-05
																58.21	0.19612									979.69	-6.5e-05	-0.000149	-9e-06	-3.1e-05	-2.2e-05	979.69	-0.000112	8.7e-05	-9.2e-05	4e-05	0.000172	979.69	0	-5.9e-05	-0.000209	4.4e-05	2.3e-05
																58.27	0.15862									980.41	-7.7e-05	-0.000162	2.7e-05	-4.3e-05	-3.4e-05	980.41	-6.5e-05	0.000123	-0.000152	-4.3e-05	0.000185	980.41	-4.8e-05	-0.000131	-0.000258	-3.9e-05	-3.7e-05
																58.33	0.12764									981.13	1.8e-05	-0.000175	3e-06	-1.9e-05	-4.6e-05	981.13	-0.000102	1.6e-05	-0.000177	-0.000115	0.000126	981.13	2.3e-05	-0.00012	-0.00026	-3e-06	3.5e-05
																58.39	0.10008									981.85	0.000139	-3.2e-05	5.1e-05	0.000101	0.000123	981.85	-1.8e-05	2.8e-05	-0.000154	-0.000104	9.1e-05	981.85	0.00012	-3.6e-05	-0.000141	2.1e-05	3.5e-05
																58.45	0.07364									982.57	0.000177	-3.2e-05	-3.3e-05	0.000102	6.3e-05	982.57	1.8e-05	6.5e-05	-9.4e-05	-4.4e-05	3.1e-05	982.57	0.000231	1.2e-05	-0.000191	3.3e-05	2.3e-05
																58.51	0.05461									983.29	0.000203	2.9e-05	-4.6e-05	0.000115	0.000125	983.29	3.1e-05	0.000114	-2.1e-05	5.4e-05	5.6e-05	983.29	0.000257	2.5e-05	-8.2e-05	0.000107	8.5e-05
																58.57	0.04653									984.02	0.00024	9.1e-05	-8.3e-05	0.000152	0.000125	984.02	6.8e-05	1.6e-05	-9e-06	0.000165	-3e-05	984.02	0.000344	0.000111	4.1e-05	0.000206	7.3e-05
																58.63	0.04737									984.74	0.000167	0.000103	-7.1e-05	6.6e-05	0.000101	984.74	0.00013	5.3e-05	4e-05	0.000227	-1.8e-05	984.74	0.00032	0.000136	0.000103	0.000194	-2.6e-05
																58.69	0.06339									985.46	0.000131	5.4e-05	-7.1e-05	-2e-05	6.4e-05	985.46	3.1e-05	-2.1e-05	-4.6e-05	0.000241	-6.8e-05	985.46	0.000247	7.4e-05	0.000103	0.000232	7.3e-05
																58.75	0.09086									986.18	0.000106	0.000154	3e-06	3e-05	0.000127	986.18	-1.9e-05	-3.3e-05	1.6e-05	0.00018	-4.3e-05	986.18	0.000174	-1.2e-05	0.000104	0.000159	7.4e-05
																58.81	0.12566									986.9	9.5e-05	0.000143	3e-06	-7.1e-05	-1e-05	986.9	3.1e-05	4e-06	-9e-06	8e-05	-1.8e-05	986.9	1.2e-05	-3.8e-05	6.7e-05	3.4e-05	1.1e-05
																58.87	0.14137									987.62	0.000108	9.3e-05	2.8e-05	-0.000109	4e-05	987.62	-0.00012	2.9e-05	0.000104	0.000119	5.7e-05	987.62	1.2e-05	3.8e-05	-8e-06	-1.6e-05	7.4e-05
																58.93	0.15148									988.34	8.3e-05	4.3e-05	-2.2e-05	-7.1e-05	-4.8e-05	988.34	-0.00012	-5.9e-05	6.6e-05	9.4e-05	7e-06	988.34	3.7e-05	2.5e-05	-5.9e-05	-1.6e-05	0.000176
																58.99	0.17492									989.06	0.000172	0.000132	0.000105	5e-06	6.5e-05	989.06	6e-06	-5.9e-05	0.000143	4.3e-05	7e-05	989.06	6.3e-05	2.5e-05	3e-05	2.2e-05	0.000126
																59.05	0.19749									989.79	0.000134	-3.3e-05	7.9e-05	-3.3e-05	-4.9e-05	989.79	3.2e-05	-2.1e-05	5.4e-05	5.6e-05	-6e-06	989.79	1.2e-05	1.3e-05	-2.1e-05	-1.6e-05	5e-05
																59.11	0.21799									990.51	0.000173	3e-05	0.000245	0.000107	0.000168	990.51	-6e-06	-9.8e-05	0.000182	1.8e-05	-9.5e-05	990.51	6.3e-05	-2.5e-05	-3.4e-05	2.2e-05	-1.4e-05
																59.17	0.23575									991.23	0.000148	6.9e-05	0.000195	8.2e-05	0.000194	991.23	0.000109	-3.4e-05	0.000195	5e-06	-9.5e-05	991.23	-9e-05	-0.000141	-9.8e-05	-4.2e-05	-5.2e-05
																59.23	0.24025									991.95	5.8e-05	6.9e-05	0.00017	4.3e-05	0.000195	991.95	7.1e-05	4e-06	0.000132	-0.000136	-0.000134	991.95	-0.000206	-0.000269	-0.000137	-6.7e-05	-0.000117
																59.29	0.24234									992.67	-0.000187	-0.000111	-1e-05	-8.6e-05	4.1e-05	992.67	4.5e-05	0.000133	0.000145	-4.6e-05	-0.000109	992.67	-0.000233	-0.000271	-0.000228	-9.4e-05	-9.1e-05
																59.35	0.2511									993.39	-0.000123	5.7e-05	5.5e-05	5.7e-05	0.000145	993.39	-3.2e-05	6.9e-05	0.00025	-8.6e-05	-5.8e-05	993.39	-0.000234	-0.000221	-0.000139	-1.6e-05	-6.6e-05
																59.41	0.25836									994.11	-0.000124	-8.7e-05	-4.9e-05	3.1e-05	6.7e-05	994.11	-7e-06	0.000135	0.000199	-3.4e-05	7e-06	994.11	-0.000196	-0.00017	-0.000152	-3e-06	-6.6e-05
																59.47	0.269									994.83	-0.00015	-0.000179	-3.6e-05	7.1e-05	-5e-05	994.83	7e-06	0.000149	0.000161	1.9e-05	8.6e-05	994.83	-7.9e-05	-0.000144	-0.000101	8.9e-05	3.8e-05
																59.53	0.26824									995.55	-0.000177	-0.000258	-0.000102	3.1e-05	-0.000143	995.55	9.9e-05	0.000215	0.00028	0.000216	0.000191	995.55	-1.4e-05	-6.6e-05	-4.8e-05	-3e-06	2.5e-05
																59.59	0.27									996.27	7e-06	-0.000153	-0.000102	9.7e-05	-9e-05	996.27	8.6e-05	0.000136	0.000188	0.00019	0.000152	996.27	-0.000106	-9.2e-05	-3.5e-05	-9.6e-05	-4.1e-05
																59.65	0.27243									996.99	-1.9e-05	-0.000194	-0.000143	5.8e-05	-0.00013	996.99	0.000166	4.4e-05	0.000109	0.000165	0.000153	996.99	-0.00016	-0.000119	-8.8e-05	-0.000255	-0.000107
																59.71	0.27076									997.71	-0.000113	-6.2e-05	-0.000238	4.5e-05	-0.000172	997.71	0.000154	1.8e-05	5.7e-05	0.00018	0.000195	997.71	-0.000161	-6.7e-05	4e-06	-0.000204	-1e-06
																59.77	0.26779									998.43	-6e-05	-0.000157	-0.000281	-2.2e-05	-0.000174	998.43	4.7e-05	-7.7e-05	-1e-05	1.9e-05	6.1e-05	998.43	-0.000163	-4.1e-05	5e-06	-0.00022	-8.2e-05
																59.83	0.26531									999.15	-7.5e-05	-9.1e-05	-0.000256	5e-06	-5.2e-05	999.15	7e-06	-3.6e-05	-5.1e-05	4.7e-05	0.000117	999.15	-0.000192	-1.4e-05	5.9e-05	-0.000168	-8.3e-05
																59.89	0.25609									999.87	-4.8e-05	-9.1e-05	-0.00019	3.3e-05	-2.5e-05	999.87	7.6e-05	-3.7e-05	0.000128	0.000157	0.000173	999.87	-4.2e-05	0.000124	0.000101	-8.6e-05	2.6e-05
																59.95	0.25447																						--	--		--	--
																60.01	0.25176																						--	--		--	--
																60.07	0.245																						--	--		--	--
																60.13	0.23154																						--	--		--	--
																60.19	0.21426																						--	--		--	--
																60.25	0.2008																						--	--		--	--
																60.31	0.18911																						--	--		--	--
																60.37	0.178																						--	--		--	--
																60.43	0.16246																						--	--		--	--
																60.49	0.15663																						--	--		--	--
																60.55	0.14751																						--	--		--	--
																60.61	0.14496																						--	--		--	--
																60.67	0.14565																						--	--		--	--
																60.73	0.14609																						--	--		--	--
																60.79	0.14885																						--	--		--	--
																60.85	0.14938																						--	--		--	--
																60.92	0.14625																						--	--		--	--
																60.98	0.14298																						--	--		--	--
																61.04	0.13713																						--	--		--	--
																61.09	0.13332																						--	--		--	--
																61.15	0.13091																						--	--		--	--
																61.21	0.12585																						--	--		--	--
																61.27	0.12066																						--	--		--	--
																61.33	0.118																						--	--		--	--
																61.39	0.11628																						--	--		--	--
																61.45	0.11869																						--	--		--	--
																61.51	0.09632																						--	--		--	--
																61.57	0.07362																						--	--		--	--
																61.63	0.06387																						--	--		--	--
																61.69	0.05971																						--	--		--	--
																61.75	0.06719																						--	--		--	--
																61.81	0.08208																						--	--		--	--
																61.87	0.103																						--	--		--	--
																61.94	0.12968																						--	--		--	--
																62	0.16551																						--	--		--	--
																62.06	0.20743																						--	--		--	--
																62.12	0.24344																						--	--		--	--
																62.18	0.28685																						--	--		--	--
																62.24	0.33504																						--	--		--	--
																62.3	0.39148																						--	--		--	--
																62.36	0.44961																						--	--		--	--
																62.42	0.50755																						--	--		--	--
																62.48	0.56906																						--	--		--	--
																62.54	0.62673																						--	--		--	--
																62.6	0.71169																						--	--		--	--
																62.66	0.7915																						--	--		--	--
																62.72	0.84298																						--	--		--	--
																62.78	0.88405																						--	--		--	--
																62.84	0.91269																						--	--		--	--
																62.9	0.92384																						--	--		--	--
																62.96	0.92407																						--	--		--	--
																63.02	0.91014																						--	--		--	--
																63.08	0.88161																						--	--		--	--
																63.14	0.84507																						--	--		--	--
																63.2	0.79186																						--	--		--	--
																63.26	0.73189																						--	--		--	--
																63.32	0.65397																						--	--		--	--
																63.38	0.58674																						--	--		--	--
																63.44	0.53081																						--	--		--	--
																63.5	0.47259																						--	--		--	--
																63.56	0.42257																						--	--		--	--
																63.62	0.36396																						--	--		--	--
																63.68	0.30681																						--	--		--	--
																63.74	0.25009																						--	--		--	--
																63.8	0.20274																						--	--		--	--
																63.86	0.16073																						--	--		--	--
																63.92	0.12364																						--	--		--	--
																63.98	0.09686																						--	--		--	--
																64.05	0.06895																						--	--		--	--
																64.1	0.05464																						--	--		--	--
																64.17	0.06059																						--	--		--	--
																64.23	0.07057																						--	--		--	--
																64.29	0.09647																						--	--		--	--
																64.35	0.12894																						--	--		--	--
																64.41	0.17401																						--	--		--	--
																64.47	0.18493																						--	--		--	--
																64.53	0.19488																						--	--		--	--
																64.59	0.21029																						--	--		--	--
																64.65	0.22913																						--	--		--	--
																64.71	0.24194																						--	--		--	--
																64.77	0.2532																						--	--		--	--
																64.83	0.25909																						--	--		--	--
																64.89	0.26637																						--	--		--	--
																64.95	0.27427																						--	--		--	--
																65.01	0.27346																						--	--		--	--
																65.07	0.27225																						--	--		--	--
																65.13	0.2691																						--	--		--	--
																65.19	0.26469																						--	--		--	--
																65.25	0.26373																						--	--		--	--
																65.31	0.25721																						--	--		--	--
																65.37	0.24988																						--	--		--	--
																65.43	0.23289																						--	--		--	--
																65.49	0.2199																						--	--		--	--
																65.55	0.20879																						--	--		--	--
																65.61	0.20165																						--	--		--	--
																65.67	0.1899																						--	--		--	--
																65.73	0.17558																						--	--		--	--
																65.79	0.16385																						--	--		--	--
																65.85	0.15001																						--	--		--	--
																65.91	0.14411																						--	--		--	--
																65.97	0.14513																						--	--		--	--
																66.03	0.13615																						--	--		--	--
																66.09	0.12986																						--	--		--	--
																66.15	0.12199																						--	--		--	--
																66.21	0.11521																						--	--		--	--
																66.27	0.11106																						--	--		--	--
																66.33	0.11932																						--	--		--	--
																66.39	0.11878																						--	--		--	--
																66.45	0.12673																						--	--		--	--
																66.51	0.1273																						--	--		--	--
																66.57	0.126																						--	--		--	--
																66.63	0.12417																						--	--		--	--
																66.69	0.12252																						--	--		--	--
																66.75	0.11829																						--	--		--	--
																66.81	0.11129																						--	--		--	--
																66.87	0.11029																						--	--		--	--
																66.93	0.10982																						--	--		--	--
																66.99	0.10713																						--	--		--	--
																67.05	0.10271																						--	--		--	--
																67.11	0.07597																						--	--		--	--
																67.17	0.05218																						--	--		--	--
																67.23	0.02888																						--	--		--	--
																67.29	0.01883																						--	--		--	--
																67.35	0.02731																						--	--		--	--
																67.41	0.03995																						--	--		--	--
																67.47	0.05941																						--	--		--	--
																67.53	0.08905																						--	--		--	--
																67.59	0.12104																						--	--		--	--
																67.65	0.15783																						--	--		--	--
																67.71	0.20094																						--	--		--	--
																67.78	0.25532																						--	--		--	--
																67.84	0.3059																						--	--		--	--
																67.9	0.35644																						--	--		--	--
																67.96	0.41492																						--	--		--	--
																68.02	0.47676																						--	--		--	--
																68.08	0.5426																						--	--		--	--
																68.14	0.60571																						--	--		--	--
																68.2	0.69086																						--	--		--	--
																68.26	0.76784																						--	--		--	--
																68.32	0.82934																						--	--		--	--
																68.38	0.879																						--	--		--	--
																68.44	0.91014																						--	--		--	--
																68.5	0.92746																						--	--		--	--
																68.56	0.92922																						--	--		--	--
																68.62	0.91908																						--	--		--	--
																68.68	0.8925																						--	--		--	--
																68.74	0.84846																						--	--		--	--
																68.8	0.79208																						--	--		--	--
																68.86	0.72767																						--	--		--	--
																68.92	0.65187																						--	--		--	--
																68.98	0.5853																						--	--		--	--
																69.04	0.52753																						--	--		--	--
																69.1	0.47337																						--	--		--	--
																69.16	0.42206																						--	--		--	--
																69.22	0.36533																						--	--		--	--
																69.28	0.307																						--	--		--	--
																69.34	0.25429																						--	--		--	--
																69.4	0.20122																						--	--		--	--
																69.46	0.14677																						--	--		--	--
																69.52	0.10344																						--	--		--	--
																69.58	0.07708																						--	--		--	--
																69.64	0.04716																						--	--		--	--
																69.7	0.02908																						--	--		--	--
																69.76	0.03482																						--	--		--	--
																69.82	0.04734																						--	--		--	--
																69.88	0.06701																						--	--		--	--
																69.94	0.10638																						--	--		--	--
																70	0.15479																						--	--		--	--
																70.06	0.17486																						--	--		--	--
																70.12	0.19792																						--	--		--	--
																70.18	0.21013																						--	--		--	--
																70.24	0.22623																						--	--		--	--
																70.3	0.23552																						--	--		--	--
																70.37	0.24943																						--	--		--	--
																70.42	0.25667																						--	--		--	--
																70.49	0.25526																						--	--		--	--
																70.55	0.26039																						--	--		--	--
																70.61	0.26872																						--	--		--	--
																70.66	0.2736																						--	--		--	--
																70.72	0.27655																						--	--		--	--
																70.78	0.2686																						--	--		--	--
																70.85	0.26847																						--	--		--	--
																70.9	0.25985																						--	--		--	--
																70.96	0.25377																						--	--		--	--
																71.02	0.24122																						--	--		--	--
																71.08	0.22264																						--	--		--	--
																71.14	0.20279																						--	--		--	--
																71.21	0.18486																						--	--		--	--
																71.27	0.16264																						--	--		--	--
																71.33	0.15495																						--	--		--	--
																71.39	0.14438																						--	--		--	--
																71.45	0.12873																						--	--		--	--
																71.51	0.1207																						--	--		--	--
																71.57	0.11669																						--	--		--	--
																71.63	0.10819																						--	--		--	--
																71.69	0.10277																						--	--		--	--
																71.75	0.10547																						--	--		--	--
																71.81	0.10327																						--	--		--	--
																71.87	0.10272																						--	--		--	--
																71.93	0.10158																						--	--		--	--
																71.99	0.09371																						--	--		--	--
																72.05	0.10256																						--	--		--	--
																72.11	0.09629																						--	--		--	--
																72.17	0.0997																						--	--		--	--
																72.23	0.09891																						--	--		--	--
																72.29	0.09741																						--	--		--	--
																72.35	0.10056																						--	--		--	--
																72.41	0.1024																						--	--		--	--
																72.47	0.10392																						--	--		--	--
																72.53	0.10604																						--	--		--	--
																72.59	0.10562																						--	--		--	--
																72.65	0.10953																						--	--		--	--
																72.71	0.09268																						--	--		--	--
																72.77	0.07024																						--	--		--	--
																72.83	0.05383																						--	--		--	--
																72.89	0.04541																						--	--		--	--
																72.95	0.04985																						--	--		--	--
																73.01	0.06543																						--	--		--	--
																73.07	0.08206																						--	--		--	--
																73.13	0.11157																						--	--		--	--
																73.19	0.14047																						--	--		--	--
																73.25	0.17915																						--	--		--	--
																73.31	0.21903																						--	--		--	--
																73.37	0.26444																						--	--		--	--
																73.43	0.31158																						--	--		--	--
																73.49	0.36187																						--	--		--	--
																73.55	0.41393																						--	--		--	--
																73.61	0.47328																						--	--		--	--
																73.67	0.52859																						--	--		--	--
																73.73	0.57942																						--	--		--	--
																73.79	0.66233																						--	--		--	--
																73.85	0.73711																						--	--		--	--
																73.91	0.78976																						--	--		--	--
																73.97	0.83736																						--	--		--	--
																74.03	0.8793																						--	--		--	--
																74.09	0.89757																						--	--		--	--
																74.15	0.91169																						--	--		--	--
																74.21	0.91032																						--	--		--	--
																74.27	0.8928																						--	--		--	--
																74.33	0.85562																						--	--		--	--
																74.39	0.80848																						--	--		--	--
																74.45	0.73993																						--	--		--	--
																74.51	0.66118																						--	--		--	--
																74.57	0.59175																						--	--		--	--
																74.63	0.53406																						--	--		--	--
																74.69	0.47592																						--	--		--	--
																74.75	0.41749																						--	--		--	--
																74.81	0.36033																						--	--		--	--
																74.87	0.3036																						--	--		--	--
																74.93	0.25035																						--	--		--	--
																74.99	0.20754																						--	--		--	--
																75.05	0.16524																						--	--		--	--
																75.11	0.13388																						--	--		--	--
																75.17	0.11308																						--	--		--	--
																75.23	0.09264																						--	--		--	--
																75.29	0.08808																						--	--		--	--
																75.35	0.09139																						--	--		--	--
																75.41	0.09911																						--	--		--	--
																75.47	0.11606																						--	--		--	--
																75.53	0.14301																						--	--		--	--
																75.59	0.18681																						--	--		--	--
																75.65	0.19982																						--	--		--	--
																75.71	0.22222																						--	--		--	--
																75.78	0.24067																						--	--		--	--
																75.84	0.26611																						--	--		--	--
																75.9	0.2833																						--	--		--	--
																75.96	0.30688																						--	--		--	--
																76.02	0.3231																						--	--		--	--
																76.08	0.33568																						--	--		--	--
																76.14	0.3426																						--	--		--	--
																76.2	0.34866																						--	--		--	--
																76.26	0.34228																						--	--		--	--
																76.32	0.33989																						--	--		--	--
																76.38	0.33886																						--	--		--	--
																76.44	0.33486																						--	--		--	--
																76.5	0.32985																						--	--		--	--
																76.56	0.31844																						--	--		--	--
																76.62	0.31027																						--	--		--	--
																76.68	0.29655																						--	--		--	--
																76.74	0.27898																						--	--		--	--
																76.8	0.27074																						--	--		--	--
																76.86	0.25704																						--	--		--	--
																76.92	0.25052																						--	--		--	--
																76.98	0.2384																						--	--		--	--
																77.04	0.21875																						--	--		--	--
																77.1	0.20792																						--	--		--	--
																77.16	0.18732																						--	--		--	--
																77.22	0.16718																						--	--		--	--
																77.28	0.15432																						--	--		--	--
																77.34	0.14513																						--	--		--	--
																77.4	0.13883																						--	--		--	--
																77.46	0.13431																						--	--		--	--
																77.52	0.13141																						--	--		--	--
																77.58	0.12081																						--	--		--	--
																77.64	0.12076																						--	--		--	--
																77.7	0.12121																						--	--		--	--
																77.76	0.11845																						--	--		--	--
																77.82	0.11651																						--	--		--	--
																77.88	0.10837																						--	--		--	--
																77.94	0.09891																						--	--		--	--
																78	0.09688																						--	--		--	--
																78.06	0.09618																						--	--		--	--
																78.12	0.1005																						--	--		--	--
																78.18	0.10544																						--	--		--	--
																78.24	0.10277																						--	--		--	--
																78.3	0.09143																						--	--		--	--
																78.36	0.05598																						--	--		--	--
																78.42	0.03769																						--	--		--	--
																78.48	0.02161																						--	--		--	--
																78.54	0.02081																						--	--		--	--
																78.6	0.03649																						--	--		--	--
																78.66	0.05391																						--	--		--	--
																78.72	0.07752																						--	--		--	--
																78.78	0.10681																						--	--		--	--
																78.84	0.13883																						--	--		--	--
																78.9	0.18482																						--	--		--	--
																78.96	0.23052																						--	--		--	--
																79.02	0.2842																						--	--		--	--
																79.08	0.34046																						--	--		--	--
																79.14	0.39869																						--	--		--	--
																79.2	0.4528																						--	--		--	--
																79.26	0.50717																						--	--		--	--
																79.32	0.55656																						--	--		--	--
																79.38	0.62508																						--	--		--	--
																79.44	0.69596																						--	--		--	--
																79.5	0.75755																						--	--		--	--
																79.56	0.80262																						--	--		--	--
																79.62	0.84451																						--	--		--	--
																79.68	0.86568																						--	--		--	--
																79.74	0.88163																						--	--		--	--
																79.8	0.88972																						--	--		--	--
																79.86	0.87846																						--	--		--	--
																79.92	0.8474																						--	--		--	--
																79.98	0.80426																						--	--		--	--
																80.04	0.74522																						--	--		--	--
																80.1	0.67449																						--	--		--	--
																80.16	0.59856																						--	--		--	--
																80.22	0.54699																						--	--		--	--
																80.28	0.49138																						--	--		--	--
																80.34	0.44219																						--	--		--	--
																80.4	0.38439																						--	--		--	--
																80.46	0.32592																						--	--		--	--
																80.52	0.26972																						--	--		--	--
																80.58	0.2193																						--	--		--	--
																80.64	0.17695																						--	--		--	--
																80.7	0.14603																						--	--		--	--
																80.76	0.11423																						--	--		--	--
																80.82	0.08767																						--	--		--	--
																80.88	0.07208																						--	--		--	--
																80.94	0.06345																						--	--		--	--
																81	0.0667																						--	--		--	--
																81.06	0.07773																						--	--		--	--
																81.12	0.09846																						--	--		--	--
																81.18	0.1365																						--	--		--	--
																81.24	0.16932																						--	--		--	--
																81.3	0.19173																						--	--		--	--
																81.37	0.19978																						--	--		--	--
																81.42	0.2183																						--	--		--	--
																81.48	0.23186																						--	--		--	--
																81.55	0.24815																						--	--		--	--
																81.61	0.26261																						--	--		--	--
																81.67	0.27399																						--	--		--	--
																81.73	0.28542																						--	--		--	--
																81.79	0.29602																						--	--		--	--
																81.85	0.30357																						--	--		--	--
																81.91	0.30436																						--	--		--	--
																81.97	0.30899																						--	--		--	--
																82.03	0.31293																						--	--		--	--
																82.09	0.31177																						--	--		--	--
																82.15	0.3059																						--	--		--	--
																82.21	0.29345																						--	--		--	--
																82.27	0.28177																						--	--		--	--
																82.33	0.26192																						--	--		--	--
																82.39	0.24765																						--	--		--	--
																82.45	0.23455																						--	--		--	--
																82.51	0.21517																						--	--		--	--
																82.57	0.19338																						--	--		--	--
																82.63	0.17674																						--	--		--	--
																82.69	0.16188																						--	--		--	--
																82.75	0.14923																						--	--		--	--
																82.81	0.13649																						--	--		--	--
																82.87	0.12334																						--	--		--	--
																82.93	0.11827																						--	--		--	--
																82.99	0.11498																						--	--		--	--
																83.05	0.10931																						--	--		--	--
																83.11	0.09627																						--	--		--	--
																83.17	0.08169																						--	--		--	--
																83.23	0.0811																						--	--		--	--
																83.29	0.07597																						--	--		--	--
																83.35	0.06865																						--	--		--	--
																83.41	0.0647																						--	--		--	--
																83.47	0.06164																						--	--		--	--
																83.53	0.06096																						--	--		--	--
																83.59	0.05932																						--	--		--	--
																83.65	0.06045																						--	--		--	--
																83.71	0.06151																						--	--		--	--
																83.77	0.06844																						--	--		--	--
																83.83	0.07222																						--	--		--	--
																83.89	0.07039																						--	--		--	--
																83.95	0.03909																						--	--		--	--
																84.01	0.01297																						--	--		--	--
																84.07	-0.00307																						--	--		--	--
																84.13	-0.01261																						--	--		--	--
																84.19	-0.00922																						--	--		--	--
																84.25	0.00755																						--	--		--	--
																84.31	0.03194																						--	--		--	--
																84.37	0.06741																						--	--		--	--
																84.43	0.11251																						--	--		--	--
																84.49	0.15999																						--	--		--	--
																84.55	0.21525																						--	--		--	--
																84.61	0.27165																						--	--		--	--
																84.67	0.33118																						--	--		--	--
																84.74	0.39964																						--	--		--	--
																84.79	0.46182																						--	--		--	--
																84.85	0.5232																						--	--		--	--
																84.92	0.58642																						--	--		--	--
																84.98	0.65245																						--	--		--	--
																85.04	0.73002																						--	--		--	--
																85.1	0.79408																						--	--		--	--
																85.16	0.8357																						--	--		--	--
																85.22	0.87576																						--	--		--	--
																85.28	0.90287																						--	--		--	--
																85.34	0.92118																						--	--		--	--
																85.4	0.92336																						--	--		--	--
																85.46	0.90869																						--	--		--	--
																85.52	0.88015																						--	--		--	--
																85.58	0.83668																						--	--		--	--
																85.64	0.77761																						--	--		--	--
																85.7	0.70368																						--	--		--	--
																85.76	0.62015																						--	--		--	--
																85.82	0.55805																						--	--		--	--
																85.88	0.50064																						--	--		--	--
																85.94	0.44287																						--	--		--	--
																86	0.38681																						--	--		--	--
																86.06	0.33967																						--	--		--	--
																86.12	0.29513																						--	--		--	--
																86.18	0.24137																						--	--		--	--
																86.24	0.19076																						--	--		--	--
																86.3	0.15083																						--	--		--	--
																86.36	0.11648																						--	--		--	--
																86.42	0.08646																						--	--		--	--
																86.48	0.06472																						--	--		--	--
																86.54	0.06092																						--	--		--	--
																86.6	0.06204																						--	--		--	--
																86.66	0.06988																						--	--		--	--
																86.72	0.08708																						--	--		--	--
																86.78	0.11841																						--	--		--	--
																86.84	0.15507																						--	--		--	--
																86.9	0.1691																						--	--		--	--
																86.96	0.18746																						--	--		--	--
																87.02	0.22046																						--	--		--	--
																87.08	0.24373																						--	--		--	--
																87.14	0.25862																						--	--		--	--
																87.2	0.27059																						--	--		--	--
																87.26	0.28685																						--	--		--	--
																87.32	0.3024																						--	--		--	--
																87.38	0.31259																						--	--		--	--
																87.44	0.31826																						--	--		--	--
																87.5	0.32111																						--	--		--	--
																87.56	0.31071																						--	--		--	--
																87.62	0.30835																						--	--		--	--
																87.68	0.2999																						--	--		--	--
																87.74	0.28679																						--	--		--	--
																87.8	0.27846																						--	--		--	--
																87.86	0.26847																						--	--		--	--
																87.92	0.25745																						--	--		--	--
																87.98	0.23671																						--	--		--	--
																88.04	0.22481																						--	--		--	--
																88.1	0.2148																						--	--		--	--
																88.16	0.19824																						--	--		--	--
																88.22	0.18663																						--	--		--	--
																88.29	0.178																						--	--		--	--
																88.35	0.17369																						--	--		--	--
																88.41	0.16494																						--	--		--	--
																88.47	0.15552																						--	--		--	--
																88.53	0.15059																						--	--		--	--
																88.59	0.15267																						--	--		--	--
																88.65	0.15488																						--	--		--	--
																88.71	0.14734																						--	--		--	--
																88.77	0.14455																						--	--		--	--
																88.83	0.13941																						--	--		--	--
																88.89	0.13397																						--	--		--	--
																88.95	0.12491																						--	--		--	--
																89.01	0.12435																						--	--		--	--
																89.07	0.12532																						--	--		--	--
																89.13	0.11779																						--	--		--	--
																89.19	0.11377																						--	--		--	--
																89.25	0.10697																						--	--		--	--
																89.31	0.10159																						--	--		--	--
																89.37	0.09467																						--	--		--	--
																89.43	0.09776																						--	--		--	--
																89.49	0.08634																						--	--		--	--
																89.55	0.05269																						--	--		--	--
																89.61	0.03216																						--	--		--	--
																89.67	0.01668																						--	--		--	--
																89.73	0.01877																						--	--		--	--
																89.79	0.02818																						--	--		--	--
																89.85	0.04454																						--	--		--	--
																89.91	0.07232																						--	--		--	--
																89.97	0.10772																						--	--		--	--
																90.03	0.14914																						--	--		--	--
																90.09	0.1943																						--	--		--	--
																90.15	0.24584																						--	--		--	--
																90.21	0.29746																						--	--		--	--
																90.27	0.34829																						--	--		--	--
																90.33	0.40324																						--	--		--	--
																90.39	0.45773																						--	--		--	--
																90.45	0.51136																						--	--		--	--
																90.52	0.56208																						--	--		--	--
																90.57	0.62149																						--	--		--	--
																90.63	0.69955																						--	--		--	--
																90.7	0.77151																						--	--		--	--
																90.76	0.81819																						--	--		--	--
																90.82	0.86255																						--	--		--	--
																90.88	0.89285																						--	--		--	--
																90.94	0.9138																						--	--		--	--
																91	0.923																						--	--		--	--
																91.06	0.90941																						--	--		--	--
																91.12	0.88392																						--	--		--	--
																91.18	0.83599																						--	--		--	--
																91.24	0.77694																						--	--		--	--
																91.3	0.70315																						--	--		--	--
																91.36	0.61627																						--	--		--	--
																91.42	0.55909																						--	--		--	--
																91.48	0.50121																						--	--		--	--
																91.54	0.44072																						--	--		--	--
																91.6	0.38749																						--	--		--	--
																91.66	0.3332																						--	--		--	--
																91.72	0.28327																						--	--		--	--
																91.78	0.22834																						--	--		--	--
																91.84	0.18198																						--	--		--	--
																91.9	0.14004																						--	--		--	--
																91.96	0.10488																						--	--		--	--
																92.02	0.07622																						--	--		--	--
																92.08	0.05626																						--	--		--	--
																92.14	0.05072																						--	--		--	--
																92.2	0.04854																						--	--		--	--
																92.26	0.05536																						--	--		--	--
																92.32	0.07795																						--	--		--	--
																92.38	0.11021																						--	--		--	--
																92.44	0.1553																						--	--		--	--
																92.5	0.1768																						--	--		--	--
																92.56	0.19316																						--	--		--	--
																92.62	0.21847																						--	--		--	--
																92.68	0.23935																						--	--		--	--
																92.74	0.2577																						--	--		--	--
																92.8	0.26826																						--	--		--	--
																92.86	0.27408																						--	--		--	--
																92.92	0.27093																						--	--		--	--
																92.98	0.27851																						--	--		--	--
																93.04	0.28396																						--	--		--	--
																93.1	0.28811																						--	--		--	--
																93.16	0.28846																						--	--		--	--
																93.22	0.29312																						--	--		--	--
																93.28	0.28735																						--	--		--	--
																93.34	0.28361																						--	--		--	--
																93.4	0.28241																						--	--		--	--
																93.46	0.27164																						--	--		--	--
																93.52	0.25832																						--	--		--	--
																93.58	0.24536																						--	--		--	--
																93.64	0.23388																						--	--		--	--
																93.7	0.22529																						--	--		--	--
																93.76	0.21728																						--	--		--	--
																93.82	0.20707																						--	--		--	--
																93.88	0.19782																						--	--		--	--
																93.94	0.1841																						--	--		--	--
																94	0.17282																						--	--		--	--
																94.06	0.17338																						--	--		--	--
																94.12	0.1742																						--	--		--	--
																94.18	0.17149																						--	--		--	--
																94.24	0.17306																						--	--		--	--
																94.3	0.16183																						--	--		--	--
																94.36	0.15614																						--	--		--	--
																94.42	0.1505																						--	--		--	--
																94.48	0.14687																						--	--		--	--
																94.54	0.1375																						--	--		--	--
																94.6	0.12827																						--	--		--	--
																94.67	0.11768																						--	--		--	--
																94.73	0.11476																						--	--		--	--
																94.79	0.1246																						--	--		--	--
																94.84	0.12298																						--	--		--	--
																94.9	0.12824																						--	--		--	--
																94.96	0.12599																						--	--		--	--
																95.02	0.13615																						--	--		--	--
																95.09	0.13001																						--	--		--	--
																95.15	0.09819																						--	--		--	--
																95.2	0.07047																						--	--		--	--
																95.26	0.05711																						--	--		--	--
																95.32	0.0475																						--	--		--	--
																95.38	0.04605																						--	--		--	--
																95.44	0.05735																						--	--		--	--
																95.5	0.07723																						--	--		--	--
																95.57	0.10061																						--	--		--	--
																95.63	0.13132																						--	--		--	--
																95.69	0.16724																						--	--		--	--
																95.74	0.20845																						--	--		--	--
																95.8	0.26007																						--	--		--	--
																95.87	0.31702																						--	--		--	--
																95.93	0.36892																						--	--		--	--
																95.99	0.42455																						--	--		--	--
																96.05	0.48803																						--	--		--	--
																96.11	0.5481																						--	--		--	--
																96.17	0.60781																						--	--		--	--
																96.23	0.69396																						--	--		--	--
																96.29	0.77189																						--	--		--	--
																96.35	0.81998																						--	--		--	--
																96.41	0.86498																						--	--		--	--
																96.47	0.89485																						--	--		--	--
																96.53	0.91872																						--	--		--	--
																96.59	0.92125																						--	--		--	--
																96.65	0.91286																						--	--		--	--
																96.71	0.8868																						--	--		--	--
																96.77	0.84631																						--	--		--	--
																96.83	0.79649																						--	--		--	--
																96.89	0.72555																						--	--		--	--
																96.95	0.64622																						--	--		--	--
																97.01	0.58922																						--	--		--	--
																97.07	0.53137																						--	--		--	--
																97.13	0.46846																						--	--		--	--
																97.19	0.41101																						--	--		--	--
																97.25	0.3558																						--	--		--	--
																97.31	0.29984																						--	--		--	--
																97.37	0.24806																						--	--		--	--
																97.43	0.1991																						--	--		--	--
																97.49	0.1496																						--	--		--	--
																97.55	0.10501																						--	--		--	--
																97.61	0.07421																						--	--		--	--
																97.67	0.05637																						--	--		--	--
																97.73	0.04653																						--	--		--	--
																97.79	0.04171																						--	--		--	--
																97.85	0.05119																						--	--		--	--
																97.91	0.06257																						--	--		--	--
																97.97	0.08558																						--	--		--	--
																98.03	0.12964																						--	--		--	--
																98.09	0.14608																						--	--		--	--
																98.15	0.16055																						--	--		--	--
																98.21	0.1804																						--	--		--	--
																98.27	0.19027																						--	--		--	--
																98.33	0.20171																						--	--		--	--
																98.39	0.21382																						--	--		--	--
																98.45	0.23066																						--	--		--	--
																98.51	0.24454																						--	--		--	--
																98.57	0.26034																						--	--		--	--
																98.63	0.271																						--	--		--	--
																98.69	0.29226																						--	--		--	--
																98.75	0.30884																						--	--		--	--
																98.82	0.32095																						--	--		--	--
																98.88	0.3301																						--	--		--	--
																98.94	0.33798																						--	--		--	--
																99	0.34372																						--	--		--	--
																99.05	0.33889																						--	--		--	--
																99.12	0.33434																						--	--		--	--
																99.18	0.32991																						--	--		--	--
																99.24	0.32202																						--	--		--	--
																99.3	0.30306																						--	--		--	--
																99.36	0.29615																						--	--		--	--
																99.42	0.28875																						--	--		--	--
																99.48	0.2811																						--	--		--	--
																99.54	0.27482																						--	--		--	--
																99.6	0.26903																						--	--		--	--
																99.66	0.26758																						--	--		--	--
																99.72	0.25908																						--	--		--	--
																99.78	0.26004																						--	--		--	--
																99.84	0.26069																						--	--		--	--
																99.9	0.25332																						--	--		--	--
																99.96	0.24325																						--	--		--	--
																100.02	0.22161																						--	--		--	--
																100.08	0.21372																						--	--		--	--
																100.14	0.2038																						--	--		--	--
																100.2	0.19701																						--	--		--	--
																100.26	0.1905																						--	--		--	--
																100.32	0.18183																						--	--		--	--
																100.38	0.17305																						--	--		--	--
																100.44	0.1681																						--	--		--	--
																100.5	0.17669																						--	--		--	--
																100.56	0.17375																						--	--		--	--
																100.62	0.17291																						--	--		--	--
																100.68	0.16782																						--	--		--	--
																100.74	0.13727																						--	--		--	--
																100.8	0.10484																						--	--		--	--
																100.86	0.0853																						--	--		--	--
																100.92	0.07894																						--	--		--	--
																100.98	0.08099																						--	--		--	--
																101.04	0.087																						--	--		--	--
																101.1	0.09908																						--	--		--	--
																101.16	0.129																						--	--		--	--
																101.22	0.15549																						--	--		--	--
																101.28	0.19839																						--	--		--	--
																101.34	0.24491																						--	--		--	--
																101.4	0.29176																						--	--		--	--
																101.46	0.34327																						--	--		--	--
																101.52	0.39332																						--	--		--	--
																101.58	0.45074																						--	--		--	--
																101.64	0.50234																						--	--		--	--
																101.7	0.552																						--	--		--	--
																101.76	0.60397																						--	--		--	--
																101.82	0.68097																						--	--		--	--
																101.88	0.75811																						--	--		--	--
																101.94	0.80751																						--	--		--	--
																102	0.85689																						--	--		--	--
																102.06	0.89211																						--	--		--	--
																102.12	0.91313																						--	--		--	--
																102.18	0.9212																						--	--		--	--
																102.24	0.915																						--	--		--	--
																102.3	0.89657																						--	--		--	--
																102.36	0.85489																						--	--		--	--
																102.42	0.80869																						--	--		--	--
																102.48	0.74203																						--	--		--	--
																102.54	0.65967																						--	--		--	--
																102.6	0.59672																						--	--		--	--
																102.66	0.53832																						--	--		--	--
																102.72	0.47127																						--	--		--	--
																102.78	0.41824																						--	--		--	--
																102.84	0.36666																						--	--		--	--
																102.9	0.31267																						--	--		--	--
																102.96	0.2674																						--	--		--	--
																103.02	0.22403																						--	--		--	--
																103.08	0.18808																						--	--		--	--
																103.14	0.15934																						--	--		--	--
																103.2	0.12844																						--	--		--	--
																103.26	0.10063																						--	--		--	--
																103.32	0.08114																						--	--		--	--
																103.38	0.07175																						--	--		--	--
																103.44	0.06572																						--	--		--	--
																103.5	0.07688																						--	--		--	--
																103.56	0.10275																						--	--		--	--
																103.62	0.13664																						--	--		--	--
																103.68	0.15267																						--	--		--	--
																103.74	0.16694																						--	--		--	--
																103.8	0.19433																						--	--		--	--
																103.86	0.21594																						--	--		--	--
																103.92	0.23324																						--	--		--	--
																103.98	0.25283																						--	--		--	--
																104.04	0.27346																						--	--		--	--
																104.1	0.28389																						--	--		--	--
																104.16	0.28829																						--	--		--	--
																104.22	0.29458																						--	--		--	--
																104.28	0.29952																						--	--		--	--
																104.34	0.2984																						--	--		--	--
																104.4	0.29582																						--	--		--	--
																104.46	0.29306																						--	--		--	--
																104.52	0.29437																						--	--		--	--
																104.58	0.30472																						--	--		--	--
																104.64	0.30573																						--	--		--	--
																104.7	0.30725																						--	--		--	--
																104.76	0.31099																						--	--		--	--
																104.82	0.31223																						--	--		--	--
																104.88	0.31394																						--	--		--	--
																104.94	0.31556																						--	--		--	--
																105	0.30309																						--	--		--	--
																105.06	0.29568																						--	--		--	--
																105.13	0.29525																						--	--		--	--
																105.19	0.28864																						--	--		--	--
																105.24	0.28053																						--	--		--	--
																105.31	0.28352																						--	--		--	--
																105.37	0.28209																						--	--		--	--
																105.43	0.28842																						--	--		--	--
																105.49	0.2979																						--	--		--	--
																105.55	0.31266																						--	--		--	--
																105.61	0.32858																						--	--		--	--
																105.67	0.3376																						--	--		--	--
																105.73	0.34008																						--	--		--	--
																105.79	0.34402																						--	--		--	--
																105.85	0.33995																						--	--		--	--
																105.91	0.31451																						--	--		--	--
																105.97	0.2998																						--	--		--	--
																106.03	0.2938																						--	--		--	--
																106.09	0.2863																						--	--		--	--
																106.15	0.26571																						--	--		--	--
																106.21	0.25521																						--	--		--	--
																106.27	0.24498																						--	--		--	--
																106.33	0.21308																						--	--		--	--
																106.39	0.18131																						--	--		--	--
																106.45	0.15889																						--	--		--	--
																106.51	0.1482																						--	--		--	--
																106.57	0.14846																						--	--		--	--
																106.63	0.15763																						--	--		--	--
																106.69	0.17277																						--	--		--	--
																106.75	0.19415																						--	--		--	--
																106.81	0.21519																						--	--		--	--
																106.87	0.24858																						--	--		--	--
																106.93	0.28296																						--	--		--	--
																106.99	0.32085																						--	--		--	--
																107.05	0.36408																						--	--		--	--
																107.11	0.41583																						--	--		--	--
																107.17	0.46614																						--	--		--	--
																107.23	0.5201																						--	--		--	--
																107.29	0.572																						--	--		--	--
																107.35	0.62691																						--	--		--	--
																107.41	0.70455																						--	--		--	--
																107.47	0.77168																						--	--		--	--
																107.53	0.8175																						--	--		--	--
																107.59	0.85428																						--	--		--	--
																107.65	0.88768																						--	--		--	--
																107.71	0.9046																						--	--		--	--
																107.77	0.92307																						--	--		--	--
																107.83	0.92255																						--	--		--	--
																107.89	0.89939																						--	--		--	--
																107.95	0.86208																						--	--		--	--
																108.01	0.8179																						--	--		--	--
																108.07	0.75236																						--	--		--	--
																108.13	0.67488																						--	--		--	--
																108.19	0.61056																						--	--		--	--
																108.25	0.55526																						--	--		--	--
																108.31	0.49377																						--	--		--	--
																108.37	0.43819																						--	--		--	--
																108.43	0.38237																						--	--		--	--
																108.49	0.32577																						--	--		--	--
																108.55	0.27306																						--	--		--	--
																108.61	0.22147																						--	--		--	--
																108.67	0.18563																						--	--		--	--
																108.73	0.14957																						--	--		--	--
																108.79	0.12393																						--	--		--	--
																108.85	0.09897																						--	--		--	--
																108.91	0.08002																						--	--		--	--
																108.97	0.07866																						--	--		--	--
																109.03	0.0779																						--	--		--	--
																109.09	0.09509																						--	--		--	--
																109.15	0.12515																						--	--		--	--
																109.21	0.16305																						--	--		--	--
																109.27	0.17747																						--	--		--	--
																109.33	0.18799																						--	--		--	--
																109.39	0.20866																						--	--		--	--
																109.45	0.225																						--	--		--	--
																109.51	0.23974																						--	--		--	--
																109.57	0.25717																						--	--		--	--
																109.63	0.26859																						--	--		--	--
																109.69	0.28157																						--	--		--	--
																109.75	0.29472																						--	--		--	--
																109.81	0.29768																						--	--		--	--
																109.87	0.29362																						--	--		--	--
																109.93	0.29182																						--	--		--	--
																109.99	0.28108																						--	--		--	--
																110.05	0.28246																						--	--		--	--
																110.11	0.28328																						--	--		--	--
																110.17	0.29215																						--	--		--	--
																110.23	0.2951																						--	--		--	--
																110.29	0.29577																						--	--		--	--
																110.35	0.3004																						--	--		--	--
																110.41	0.3033																						--	--		--	--
																110.48	0.30538																						--	--		--	--
																110.53	0.30073																						--	--		--	--
																110.6	0.29179																						--	--		--	--
																110.66	0.282																						--	--		--	--
																110.72	0.27372																						--	--		--	--
																110.78	0.26948																						--	--		--	--
																110.84	0.25023																						--	--		--	--
																110.9	0.24036																						--	--		--	--
																110.96	0.22553																						--	--		--	--
																111.02	0.20759																						--	--		--	--
																111.08	0.1951																						--	--		--	--
																111.14	0.18631																						--	--		--	--
																111.2	0.17332																						--	--		--	--
																111.26	0.16624																						--	--		--	--
																111.32	0.1714																						--	--		--	--
																111.38	0.17585																						--	--		--	--
																111.44	0.17494																						--	--		--	--
																111.5	0.1692																						--	--		--	--
																111.56	0.16234																						--	--		--	--
																111.62	0.1519																						--	--		--	--
																111.68	0.14491																						--	--		--	--
																111.74	0.14834																						--	--		--	--
																111.8	0.14441																						--	--		--	--
																111.86	0.15267																						--	--		--	--
																111.92	0.13151																						--	--		--	--
																111.98	0.10512																						--	--		--	--
																112.04	0.08276																						--	--		--	--
																112.1	0.07189																						--	--		--	--
																112.16	0.07361																						--	--		--	--
																112.22	0.07495																						--	--		--	--
																112.28	0.08914																						--	--		--	--
																112.34	0.11551																						--	--		--	--
																112.4	0.1426																						--	--		--	--
																112.46	0.18007																						--	--		--	--
																112.52	0.21814																						--	--		--	--
																112.58	0.26194																						--	--		--	--
																112.64	0.30629																						--	--		--	--
																112.7	0.35704																						--	--		--	--
																112.76	0.40627																						--	--		--	--
																112.82	0.46261																						--	--		--	--
																112.88	0.51509																						--	--		--	--
																112.94	0.56875																						--	--		--	--
																113	0.64627																						--	--		--	--
																113.06	0.72273																						--	--		--	--
																113.12	0.78025																						--	--		--	--
																113.18	0.82035																						--	--		--	--
																113.24	0.85582																						--	--		--	--
																113.3	0.87622																						--	--		--	--
																113.36	0.88678																						--	--		--	--
																113.42	0.87874																						--	--		--	--
																113.48	0.85846																						--	--		--	--
																113.54	0.82228																						--	--		--	--
																113.6	0.76771																						--	--		--	--
																113.66	0.70041																						--	--		--	--
																113.72	0.61684																						--	--		--	--
																113.79	0.54997																						--	--		--	--
																113.85	0.49192																						--	--		--	--
																113.91	0.43229																						--	--		--	--
																113.97	0.37982																						--	--		--	--
																114.03	0.32332																						--	--		--	--
																114.09	0.27505																						--	--		--	--
																114.15	0.2335																						--	--		--	--
																114.21	0.19478																						--	--		--	--
																114.27	0.16097																						--	--		--	--
																114.33	0.1292																						--	--		--	--
																114.39	0.10595																						--	--		--	--
																114.45	0.09169																						--	--		--	--
																114.51	0.08303																						--	--		--	--
																114.57	0.08169																						--	--		--	--
																114.63	0.08751																						--	--		--	--
																114.69	0.106																						--	--		--	--
																114.75	0.14186																						--	--		--	--
																114.81	0.18533																						--	--		--	--
																114.87	0.19692																						--	--		--	--
																114.93	0.21137																						--	--		--	--
																114.99	0.23696																						--	--		--	--
																115.05	0.2571																						--	--		--	--
																115.11	0.26848																						--	--		--	--
																115.17	0.2804																						--	--		--	--
																115.23	0.2977																						--	--		--	--
																115.29	0.30973																						--	--		--	--
																115.35	0.31762																						--	--		--	--
																115.41	0.32315																						--	--		--	--
																115.47	0.32009																						--	--		--	--
																115.53	0.31763																						--	--		--	--
																115.59	0.31406																						--	--		--	--
																115.65	0.30746																						--	--		--	--
																115.71	0.28978																						--	--		--	--
																115.77	0.27757																						--	--		--	--
																115.83	0.27009																						--	--		--	--
																115.89	0.27281																						--	--		--	--
																115.95	0.26913																						--	--		--	--
																116.01	0.26665																						--	--		--	--
																116.07	0.25837																						--	--		--	--
																116.13	0.25221																						--	--		--	--
																116.19	0.24563																						--	--		--	--
																116.25	0.23593																						--	--		--	--
																116.31	0.23044																						--	--		--	--
																116.37	0.22589																						--	--		--	--
																116.43	0.22299																						--	--		--	--
																116.49	0.22731																						--	--		--	--
																116.55	0.2225																						--	--		--	--
																116.61	0.21106																						--	--		--	--
																116.67	0.20185																						--	--		--	--
																116.73	0.20557																						--	--		--	--
																116.79	0.20191																						--	--		--	--
																116.85	0.18819																						--	--		--	--
																116.91	0.1901																						--	--		--	--
																116.97	0.19429																						--	--		--	--
																117.03	0.19988																						--	--		--	--
																117.09	0.19991																						--	--		--	--
																117.15	0.19478																						--	--		--	--
																117.21	0.18492																						--	--		--	--
																117.27	0.17653																						--	--		--	--
																117.33	0.17597																						--	--		--	--
																117.39	0.16961																						--	--		--	--
																117.45	0.16114																						--	--		--	--
																117.51	0.15469																						--	--		--	--
																117.57	0.13532																						--	--		--	--
																117.63	0.13328																						--	--		--	--
																117.69	0.1303																						--	--		--	--
																117.75	0.13041																						--	--		--	--
																117.81	0.14377																						--	--		--	--
																117.87	0.16141																						--	--		--	--
																117.93	0.18907																						--	--		--	--
																117.99	0.22272																						--	--		--	--
																118.05	0.26026																						--	--		--	--
																118.11	0.31139																						--	--		--	--
																118.17	0.35671																						--	--		--	--
																118.23	0.40675																						--	--		--	--
																118.29	0.45605																						--	--		--	--
																118.35	0.50392																						--	--		--	--
																118.41	0.5473																						--	--		--	--
																118.47	0.59175																						--	--		--	--
																118.53	0.64005																						--	--		--	--
																118.59	0.70836																						--	--		--	--
																118.65	0.76677																						--	--		--	--
																118.71	0.82309																						--	--		--	--
																118.77	0.86081																						--	--		--	--
																118.83	0.88922																						--	--		--	--
																118.89	0.9033																						--	--		--	--
																118.95	0.90802																						--	--		--	--
																119.02	0.91012																						--	--		--	--
																119.08	0.90014																						--	--		--	--
																119.14	0.87362																						--	--		--	--
																119.19	0.82303																						--	--		--	--
																119.25	0.76704																						--	--		--	--
																119.32	0.6987																						--	--		--	--
																119.38	0.622																						--	--		--	--
																119.44	0.56498																						--	--		--	--
																119.49	0.50193																						--	--		--	--
																119.55	0.44084																						--	--		--	--
																119.61	0.38208																						--	--		--	--
																119.67	0.33374																						--	--		--	--
																119.73	0.28326																						--	--		--	--
																119.79	0.2461																						--	--		--	--
																119.85	0.20709																						--	--		--	--
																119.92	0.178																						--	--		--	--
																119.98	0.1581																						--	--		--	--
																120.04	0.13224																						--	--		--	--
																120.1	0.11245																						--	--		--	--
																120.16	0.1059																						--	--		--	--
[truncated: 1,031,190+ more rows]
